# Supplementary material for: 2,3-Difluoro­benzoic acid
Source: Acta Crystallogr Sect E Struct Rep Online. 2008 Jan 18;64(Pt 2):o466. doi: 10.1107/S1600536808001232 (PMC2960366; doi:10.1107/S1600536808001232)
Supplement: Supplementary file 1 [file e-64-0o466-sup1.cif]

##############################################################################
###                                                                        ###
###        Electronic paper (Acta Crystallographica Section E)             ###
###                                                                        ###
##############################################################################
#                                                                            #
# This CIF contains the data in a paper accepted for publication in Acta     #
# Crystallographica Section E. It conforms to the requirements of Notes      #
# for Authors for Section E, and has been peer reviewed under the auspices   #
# of the IUCr Commission on Journals.                                        #
#                                                                            #
# Full details of the Crystallographic Information File format               #
# are given in the paper "The Crystallographic Information File (CIF):       #
# a New Standard Archive File for Crystallography" by S. R. Hall, F. H.      #
# Allen and I. D. Brown [Acta Cryst. (1991), A47, 655-685].                  #
#                                                                            #
# The current version of the core CIF dictionary is obtainable from          #
# ftp://ftp.iucr.org/pub/cif_core.dic. The current version number is 2.1.    #
#                                                                            #
# Software is freely available for graphical display of the structure(s) in  #
# this CIF.  For information consult the CIF home page http://www.iucr.org/  #
# cif/home.html                                                              #
#                                                                            #
##############################################################################
                                             
data_I
_audit_creation_method     SHELXL-97
_chemical_name_systematic     '2,3-difluorobenzoic acid'
_chemical_name_common     '2,3-difluorobenzoic acid'
_chemical_formula_moiety     'C7 H4 F2 O2'
_chemical_formula_sum     'C7 H4 F2 O2'
_chemical_formula_iupac     'C7 H4 F2 O2'
_chemical_formula_weight     158.10
_chemical_melting_point     ?
_symmetry_cell_setting     monoclinic
_symmetry_space_group_name_H-M     'P 21/c'
_symmetry_space_group_name_Hall     '-P 2ybc'
loop_
    _symmetry_equiv_pos_as_xyz
    'x, y, z'
    '-x, y+1/2, -z+1/2'
    '-x, -y, -z'
    'x, -y-1/2, z-1/2'
_cell_length_a     3.7610(10)
_cell_length_b     6.5200(10)
_cell_length_c     26.521(2)
_cell_angle_alpha     90.00
_cell_angle_beta     92.270(10)
_cell_angle_gamma     90.00
_cell_volume     649.8(2)
_cell_formula_units_Z     4
_cell_measurement_reflns_used     25713
_cell_measurement_theta_min     3.1
_cell_measurement_theta_max     30.0
_cell_measurement_temperature     293(2)
_exptl_crystal_description     plate
_exptl_crystal_colour     colorless
_exptl_crystal_size_max     0.15
_exptl_crystal_size_mid     0.15
_exptl_crystal_size_min     0.02
_exptl_crystal_density_diffrn     1.616
_exptl_crystal_density_meas     ?
_exptl_crystal_density_method     'not measured'
_exptl_crystal_F_000     320
_exptl_absorpt_coefficient_mu     0.154
_exptl_absorpt_correction_type     multi-scan
_exptl_absorpt_process_details     '(Otwinowski <i>et al.</i>,  2003)'
_exptl_absorpt_correction_T_min     0.98
_exptl_absorpt_correction_T_max     1.00
_exptl_special_details     ?
_diffrn_ambient_temperature     293(2)
_diffrn_radiation_type     MoK\a
_diffrn_radiation_wavelength     0.71074
_diffrn_radiation_source     'fine-focus sealed tube'
_diffrn_radiation_monochromator     graphite
_diffrn_measurement_device_type     'Rigaku R-AXIS RAPID'
_diffrn_measurement_method     '\w scans with \c offset'
_diffrn_detector_area_resol_mean     10
_diffrn_reflns_number     25713
_diffrn_reflns_av_R_equivalents     0.031
_diffrn_reflns_av_sigmaI/netI     0.0142
_diffrn_reflns_theta_min     3.1
_diffrn_reflns_theta_max     30.0
_diffrn_reflns_theta_full     30.0
_diffrn_measured_fraction_theta_max     0.991
_diffrn_measured_fraction_theta_full     0.991
_diffrn_reflns_limit_h_min     -5
_diffrn_reflns_limit_h_max     5
_diffrn_reflns_limit_k_min     -9
_diffrn_reflns_limit_k_max     9
_diffrn_reflns_limit_l_min     -37
_diffrn_reflns_limit_l_max     37
_diffrn_standards_number     ?
_diffrn_standards_interval_count     ?
_diffrn_standards_interval_time     ?
_diffrn_standards_decay_%     0
_refine_special_details
;
 Refinement of F^2^ against ALL reflections. The weighted R-factor wR and
 goodness of fit S are based on F^2^, conventional R-factors R are based
 on F, with F set to zero for negative F^2^. The threshold expression of
 F^2^ > 2sigma(F^2^) is used only for calculating R-factors(gt) etc. and is
 not relevant to the choice of reflections for refinement. R-factors based
 on F^2^ are statistically about twice as large as those based on F, and R-
 factors based on ALL data will be even larger.
;
_reflns_number_total     1881
_reflns_number_gt     1371
_reflns_threshold_expression     >2sigma(I)
_reflns_observed_criterion     >-3sigma(I)
_refine_ls_structure_factor_coef     Fsqd
_refine_ls_matrix_type     full
_refine_ls_R_factor_all     0.0590
_refine_ls_R_factor_gt     0.0435
_refine_ls_wR_factor_gt     0.1208
_refine_ls_wR_factor_ref     0.1331
_refine_ls_goodness_of_fit_ref     1.056
_refine_ls_restrained_S_all     1.056
_refine_ls_number_reflns     1881
_refine_ls_number_parameters     116
_refine_ls_number_restraints     0
_refine_ls_hydrogen_treatment     refall
_refine_ls_weighting_scheme     calc
_refine_ls_weighting_details
         'calc w=1/[\s^2^(Fo^2^)+(0.0665P)^2^+0.0891P] where P=(Fo^2^+2Fc^2^)/3'
_atom_sites_solution_hydrogens     difmap
_atom_sites_solution_primary     direct
_atom_sites_solution_secondary     difmap
_refine_ls_shift/su_max     0.000
_refine_ls_shift/su_mean     0.000
_refine_diff_density_max     0.285
_refine_diff_density_min     -0.133
_refine_ls_extinction_method     none
_refine_ls_extinction_coef     ?
loop_
    _atom_type_symbol
    _atom_type_description
    _atom_type_scat_dispersion_real
    _atom_type_scat_dispersion_imag
    _atom_type_scat_source
    C C 0.0033 0.0016 'International Tables Vol C Tables 4.2.6.8 and 6.1.1.4'
    H H 0.0000 0.0000 'International Tables Vol C Tables 4.2.6.8 and 6.1.1.4'
    O O 0.0106 0.0060 'International Tables Vol C Tables 4.2.6.8 and 6.1.1.4'
    F F 0.0171 0.0103 'International Tables Vol C Tables 4.2.6.8 and 6.1.1.4'
_computing_data_collection     'HKL-2000 (Otwinowski & Minor, 1997)'
_computing_cell_refinement     'HKL-2000 (Otwinowski & Minor, 1997)'
_computing_data_reduction     'HKL-2000 (Otwinowski & Minor, 1997)'
_computing_structure_solution
;
SHELXS97 (Sheldrick, 2008)
and HKL-3000SM (Minor <i>et al.</i>,  2006)
;
_computing_structure_refinement
;
SHELXL97 (Sheldrick, 2008) and
HKL-3000SM (Minor <i>et al.</i>,  2006)
;
_computing_molecular_graphics
;
HKL-3000SM (Minor <i>et al.</i>,  2006),
Mercury (Macrae <i>et al.</i>,  2006),
ORTEPIII (Burnett & Johnson, 1996) and
ORTEP-3 (Farrugia, 1997)
;
_computing_publication_material     'HKL-3000SM (Minor <i>et al.</i>,  2006)'
loop_
    _atom_site_type_symbol
    _atom_site_label
    _atom_site_fract_x
    _atom_site_fract_y
    _atom_site_fract_z
    _atom_site_U_iso_or_equiv
    _atom_site_adp_type
    _atom_site_calc_flag
    _atom_site_refinement_flags
    _atom_site_occupancy
    _atom_site_disorder_assembly
    _atom_site_disorder_group
    C C1 0.3028(3) 0.18896(18) 0.09787(4) 0.0453(3) Uani d . 1 . .
    C C2 0.3710(3) 0.2435(2) 0.14793(5) 0.0507(3) Uani d . 1 . .
    C C3 0.2895(4) 0.1088(2) 0.18600(5) 0.0580(3) Uani d . 1 . .
    C C4 0.1428(4) -0.0797(2) 0.17592(6) 0.0607(4) Uani d . 1 . .
    C C5 0.0737(4) -0.1357(2) 0.12626(6) 0.0587(3) Uani d . 1 . .
    C C6 0.1521(3) -0.0033(2) 0.08785(5) 0.0517(3) Uani d . 1 . .
    C C7 0.3892(3) 0.32666(19) 0.05550(5) 0.0485(3) Uani d . 1 . .
    F F1 0.5159(3) 0.42443(14) 0.16134(3) 0.0748(3) Uani d . 1 . .
    F F2 0.3611(3) 0.16829(19) 0.23412(3) 0.0893(4) Uani d . 1 . .
    O O1 0.5592(3) 0.48801(16) 0.06313(4) 0.0673(3) Uani d . 1 . .
    O O2 0.2818(3) 0.26822(19) 0.01143(4) 0.0742(4) Uani d . 1 . .
    H H2 0.330(8) 0.372(4) -0.0169(13) 0.158(11) Uiso d . 1 . .
    H H4 0.090(5) -0.174(3) 0.2020(8) 0.087(6) Uiso d . 1 . .
    H H5 -0.026(5) -0.264(3) 0.1183(7) 0.079(5) Uiso d . 1 . .
    H H6 0.104(4) -0.037(3) 0.0534(6) 0.057(4) Uiso d . 1 . .
loop_
    _atom_site_aniso_label
    _atom_site_aniso_U_11
    _atom_site_aniso_U_22
    _atom_site_aniso_U_33
    _atom_site_aniso_U_12
    _atom_site_aniso_U_13
    _atom_site_aniso_U_23
    C1 0.0441(6) 0.0446(6) 0.0472(6) 0.0012(5) 0.0014(4) -0.0005(5)
    C2 0.0550(7) 0.0465(6) 0.0503(6) 0.0009(5) 0.0003(5) -0.0037(5)
    C3 0.0635(8) 0.0653(8) 0.0451(6) 0.0066(6) 0.0024(5) 0.0018(6)
    C4 0.0593(7) 0.0625(8) 0.0607(8) 0.0018(6) 0.0074(6) 0.0151(6)
    C5 0.0565(7) 0.0494(7) 0.0699(9) -0.0047(6) 0.0003(6) 0.0058(6)
    C6 0.0524(7) 0.0495(7) 0.0529(7) -0.0036(5) -0.0017(5) -0.0021(5)
    C7 0.0503(6) 0.0481(6) 0.0471(6) -0.0027(5) 0.0001(5) -0.0024(5)
    F1 0.1091(7) 0.0572(5) 0.0576(5) -0.0162(5) -0.0039(5) -0.0095(4)
    F2 0.1270(9) 0.0956(8) 0.0449(5) -0.0067(7) 0.0015(5) -0.0011(5)
    O1 0.0901(7) 0.0569(6) 0.0544(5) -0.0240(5) -0.0021(5) 0.0016(4)
    O2 0.1028(9) 0.0728(7) 0.0461(5) -0.0317(6) -0.0058(5) 0.0013(5)
_geom_special_details
;
 All esds (except the esd in the dihedral angle between two l.s. planes)
 are estimated using the full covariance matrix. The cell esds are taken
 into account individually in the estimation of esds in distances, angles
 and torsion angles; correlations between esds in cell parameters are only
 used when they are defined by crystal symmetry. An approximate (isotropic)
 treatment of cell esds is used for estimating esds involving l.s. planes.
;
loop_
    _geom_bond_atom_site_label_1
    _geom_bond_atom_site_label_2
    _geom_bond_site_symmetry_2
    _geom_bond_distance
    _geom_bond_publ_flag
    C1 C2 . 1.3885(17) ?
    C1 C6 . 1.3968(17) ?
    C1 C7 . 1.4842(17) ?
    C2 F1 . 1.3415(16) ?
    C2 C3 . 1.3819(19) ?
    C3 F2 . 1.3508(16) ?
    C3 C4 . 1.369(2) ?
    C4 C5 . 1.381(2) ?
    C4 H4 . 0.95(2) ?
    C5 C6 . 1.376(2) ?
    C5 H5 . 0.94(2) ?
    C6 H6 . 0.950(16) ?
    C7 O1 . 1.2435(16) ?
    C7 O2 . 1.2796(15) ?
    O2 H2 . 1.03(3) ?
loop_
    _geom_angle_atom_site_label_1
    _geom_angle_atom_site_label_2
    _geom_angle_atom_site_label_3
    _geom_angle_site_symmetry_1
    _geom_angle_site_symmetry_3
    _geom_angle
    _geom_angle_publ_flag
    C2 C1 C6 . . 118.03(12) ?
    C2 C1 C7 . . 122.09(11) ?
    C6 C1 C7 . . 119.88(11) ?
    F1 C2 C3 . . 117.71(12) ?
    F1 C2 C1 . . 122.43(12) ?
    C3 C2 C1 . . 119.86(12) ?
    F2 C3 C4 . . 120.41(13) ?
    F2 C3 C2 . . 117.76(14) ?
    C4 C3 C2 . . 121.82(13) ?
    C3 C4 C5 . . 118.84(13) ?
    C3 C4 H4 . . 122.2(12) ?
    C5 C4 H4 . . 119.0(12) ?
    C6 C5 C4 . . 120.17(14) ?
    C6 C5 H5 . . 119.2(12) ?
    C4 C5 H5 . . 120.6(11) ?
    C5 C6 C1 . . 121.28(13) ?
    C5 C6 H6 . . 122.0(10) ?
    C1 C6 H6 . . 116.8(10) ?
    O1 C7 O2 . . 122.84(12) ?
    O1 C7 C1 . . 121.00(11) ?
    O2 C7 C1 . . 116.15(11) ?
    C7 O2 H2 . . 114.3(16) ?
loop_
    _geom_torsion_atom_site_label_1
    _geom_torsion_atom_site_label_2
    _geom_torsion_atom_site_label_3
    _geom_torsion_atom_site_label_4
    _geom_torsion_site_symmetry_1
    _geom_torsion_site_symmetry_2
    _geom_torsion_site_symmetry_3
    _geom_torsion_site_symmetry_4
    _geom_torsion
    _geom_torsion_publ_flag
    C6 C1 C2 F1 . . . . 179.84(11) ?
    C7 C1 C2 F1 . . . . 0.6(2) ?
    C6 C1 C2 C3 . . . . -0.03(19) ?
    C7 C1 C2 C3 . . . . -179.23(12) ?
    F1 C2 C3 F2 . . . . 0.0(2) ?
    C1 C2 C3 F2 . . . . 179.88(12) ?
    F1 C2 C3 C4 . . . . -179.64(13) ?
    C1 C2 C3 C4 . . . . 0.2(2) ?
    F2 C3 C4 C5 . . . . -179.87(13) ?
    C2 C3 C4 C5 . . . . -0.2(2) ?
    C3 C4 C5 C6 . . . . 0.0(2) ?
    C4 C5 C6 C1 . . . . 0.2(2) ?
    C2 C1 C6 C5 . . . . -0.17(19) ?
    C7 C1 C6 C5 . . . . 179.05(12) ?
    C2 C1 C7 O1 . . . . 7.3(2) ?
    C6 C1 C7 O1 . . . . -171.85(12) ?
    C2 C1 C7 O2 . . . . -173.28(12) ?
    C6 C1 C7 O2 . . . . 7.53(18) ?
loop_
    _geom_hbond_atom_site_label_D
    _geom_hbond_atom_site_label_H
    _geom_hbond_atom_site_label_A
    _geom_hbond_site_symmetry_A
    _geom_hbond_distance_DH
    _geom_hbond_distance_HA
    _geom_hbond_distance_DA
    _geom_hbond_angle_DHA
    C5 H5 O1 1_445 0.94(2) 2.65(2) 3.509(2) 153(2)
    O2 H2 O1 3_665 1.03(3) 1.60(3) 2.625(2) 173(3)
    C6 H6 O2 3_555 0.95(2) 2.67(2) 3.498(2) 146.0(10)
    C4 H4 F2 2_545 0.95(2) 2.65(2) 3.513(2) 151(2)
data_global
_journal_date_recd_electronic     2007-12-11
_journal_date_accepted     2008-01-11
_journal_name_full     'Acta Crystallographica, Section E'
_journal_year     2008
_journal_volume     64
_journal_issue      2
_journal_page_first     o466
_journal_page_last     o466
_journal_paper_category     QO
_journal_coeditor_code     OM2199
_publ_contact_author_name     ' Maksymilian Chruszcz'
_publ_contact_author_address
;
 University of Virginia
 Department of Molecular Physiology and Biological Physics
 1340 Jefferson Park Avenue
 Charlottesville, VA 22908
 USA
;
_publ_contact_author_email     maks@iwonka.med.virginia.edu
_publ_contact_author_fax     +1-434-9821616
_publ_contact_author_phone     +1-434-2430033
_publ_section_title
;
2,3-Difluorobenzoic acid
;
loop_
    _publ_author_name
    _publ_author_address
    'Aleksandra A. Knapik'
;
 University of Virginia
 Department of Molecular Physiology and Biological Physics
 1340 Jefferson Park Avenue
 Charlottesville, VA 22908
 USA
;
    'Wladek Minor'
;
 University of Virginia
 Department of Molecular Physiology and Biological Physics
 1340 Jefferson Park Avenue
 Charlottesville, VA 22908
 USA
;
    'Maksymilian Chruszcz'
;
 University of Virginia
 Department of Molecular Physiology and Biological Physics
 1340 Jefferson Park Avenue
 Charlottesville, VA 22908
 USA
;
