# Supplementary material for: 2,3-Difluoro­benzoic acid
Source: Acta Crystallogr Sect E Struct Rep Online. 2008 Jan 18;64(Pt 2):o466. doi: 10.1107/S1600536808001232 (PMC2960366; doi:10.1107/S1600536808001232)
Supplement: Supplementary file 2 [file e-64-0o466-Isup2.hkl]

# 
# h,k,l, Fc-squared, Fo-squared, sigma(Fo-squared) and status flag 
# 
data_I
_shelx_title ' P21/c' 
_shelx_refln_list_code          4 
_shelx_F_calc_maximum       97.96 
_exptl_crystal_F_000       320.00 
_reflns_d_resolution_high  0.7106 
 
loop_ 
 _symmetry_equiv_pos_as_xyz 
 'x, y, z' 
 '-x, y+1/2, -z+1/2' 
 '-x, -y, -z' 
 'x, -y-1/2, z-1/2' 
 
_cell_length_a     3.7610 
_cell_length_b     6.5200 
_cell_length_c    26.5210 
_cell_angle_alpha  90.000 
_cell_angle_beta   92.271 
_cell_angle_gamma  90.000 
 
_shelx_F_squared_multiplier     1.000 
 
loop_ 
 _refln_index_h 
 _refln_index_k 
 _refln_index_l 
 _refln_F_squared_calc 
 _refln_F_squared_meas 
 _refln_F_squared_sigma 
 _refln_observed_status 
   0   0   4      979.97     1050.59     10.23 o 
   0   0   6      177.20      153.19      1.58 o 
   0   0   8      209.96      205.18      2.11 o 
   0   0  10      507.13      458.92      4.64 o 
   0   0  12     2024.60     2155.25     20.79 o 
   0   0  14       18.65       14.34      0.25 o 
   0   0  16       86.38       66.68      0.84 o 
   0   0  18      303.08      310.11      3.34 o 
   0   0  20        6.03        3.85      0.21 o 
   0   0  22       38.90       37.08      0.61 o 
   0   0  24      119.46      124.22      1.53 o 
   0   0  26        8.24        7.09      0.31 o 
   0   0  28      104.26      111.79      1.41 o 
   0   0  30        0.73        0.29      0.30 o 
   0   0  32        3.83        4.39      0.29 o 
   0   0  34        7.50        9.11      0.37 o 
   0   0  36       11.49       13.24      0.43 o 
   0   1   1        9.13        8.68      0.12 o 
   0  -1  -1        9.13        8.97      0.13 o 
   0   1   2     2893.50     3143.49     28.91 o 
   0  -1  -2     2893.50     3134.40     30.17 o 
   0   1   3     1699.89     1793.19     17.40 o 
   0  -1  -3     1699.89     1809.83     17.61 o 
   0   1   4        6.40        8.10      0.17 o 
   0  -1  -4        6.40        8.13      0.15 o 
   0   1   5        0.62        2.22      0.18 o 
   0  -1  -5        0.62        2.25      0.17 o 
   0   1   6     1092.64     1141.28     12.40 o 
   0  -1  -6     1092.64     1149.42     11.29 o 
   0   1   7      158.66      128.91      1.54 o 
   0  -1  -7      158.66      132.14      1.48 o 
   0   1   8       72.85       66.92      0.84 o 
   0  -1  -8       72.85       70.39      0.82 o 
   0   1   9     2213.85     2379.13     23.09 o 
   0  -1  -9     2213.85     2464.75     25.02 o 
   0   1  10       38.91       34.23      0.43 o 
   0  -1 -10       38.91       35.54      0.48 o 
   0   1  11      416.91      453.49      4.58 o 
   0  -1 -11      416.91      466.61      4.94 o 
   0   1  12      202.34      171.63      1.83 o 
   0  -1 -12      202.34      177.05      1.98 o 
   0   1  13      289.47      269.29      2.81 o 
   0  -1 -13      289.47      274.63      2.97 o 
   0   1  14     1268.87     1342.52     13.24 o 
   0  -1 -14     1268.87     1394.83     14.32 o 
   0   1  15      185.00      195.73      2.22 o 
   0  -1 -15      185.00      198.34      2.21 o 
   0   1  16       26.25       23.66      0.38 o 
   0  -1 -16       26.25       24.10      0.38 o 
   0   1  17        5.29        4.03      0.20 o 
   0  -1 -17        5.29        3.85      0.21 o 
   0   1  18       15.16       16.25      0.37 o 
   0  -1 -18       15.16       16.85      0.36 o 
   0   1  19      650.44      632.26      6.89 o 
   0  -1 -19      650.44      653.62      7.39 o 
   0   1  20        2.50        2.93      0.29 o 
   0  -1 -20        2.50        3.69      0.26 o 
   0   1  21      214.75      199.43      2.33 o 
   0  -1 -21      214.75      206.70      2.53 o 
   0   1  22      621.17      584.39      6.34 o 
   0  -1 -22      621.17      601.70      6.84 o 
   0   1  23      100.84       99.03      1.27 o 
   0  -1 -23      100.84      103.91      1.43 o 
   0   1  24        7.76        6.56      0.28 o 
   0  -1 -24        7.76        6.20      0.29 o 
   0   1  25        0.15       -0.11      0.28 o 
   0  -1 -25        0.15        0.37      0.24 o 
   0   1  26        6.87        6.19      0.28 o 
   0  -1 -26        6.87        5.80      0.28 o 
   0   1  27        4.10        4.76      0.28 o 
   0  -1 -27        4.10        5.24      0.29 o 
   0   1  28        4.59        4.37      0.29 o 
   0  -1 -28        4.59        4.36      0.30 o 
   0   1  29        0.65        0.34      0.26 o 
   0  -1 -29        0.65        0.46      0.26 o 
   0   1  30        0.13        0.57      0.28 o 
   0  -1 -30        0.13        0.27      0.28 o 
   0   1  31       10.32       10.13      0.36 o 
   0  -1 -31       10.32       10.65      0.35 o 
   0   1  32        0.30       -0.18      0.50 o 
   0  -1 -32        0.30        0.42      0.31 o 
   0   1  33        1.97        1.46      0.31 o 
   0  -1 -33        1.97        1.44      0.34 o 
   0   1  34        2.52        1.58      0.36 o 
   0  -1 -34        2.52        2.28      0.35 o 
   0   1  35        0.04       -0.06      0.60 o 
   0  -1 -35        0.04       -0.02      0.53 o 
   0   1  36        0.49        1.18      0.44 o 
   0  -1 -36        0.49        0.77      0.34 o 
   0   1  37        1.44        1.03      0.91 o 
   0  -1 -37        1.44        0.58      0.70 o 
   0   2   0       80.64       73.02      1.16 o 
   0  -2   0       80.64       70.24      1.00 o 
   0   2   1       46.82       42.05      0.51 o 
   0  -2  -1       46.82       41.84      0.46 o 
   0   2   2       10.66        9.41      0.17 o 
   0  -2  -2       10.66       10.03      0.22 o 
   0   2   3     1509.41     1558.81     13.94 o 
   0  -2  -3     1509.41     1532.76     15.03 o 
   0   2   4      805.39      812.87      7.61 o 
   0  -2  -4      805.39      792.87      7.74 o 
   0   2   5      969.77      966.46      9.12 o 
   0  -2  -5      969.77      939.90      9.40 o 
   0   2   6      137.76      144.92      1.55 o 
   0  -2  -6      137.76      148.28      1.49 o 
   0   2   7     1266.14     1305.90     14.35 o 
   0  -2  -7     1266.14     1305.40     12.26 o 
   0   2   8     3095.60     3456.78     37.47 o 
   0  -2  -8     3095.60     3517.97     32.71 o 
   0   2   9      104.18      119.78      1.46 o 
   0  -2  -9      104.18      119.22      1.28 o 
   0   2  10      119.17      123.58      1.45 o 
   0  -2 -10      119.17      125.72      1.27 o 
   0   2  11      203.16      199.07      2.30 o 
   0  -2 -11      203.16      202.88      2.01 o 
   0   2  12       69.13       63.43      0.85 o 
   0  -2 -12       69.13       64.10      0.75 o 
   0   2  13      119.43      133.45      1.63 o 
   0  -2 -13      119.43      135.88      1.49 o 
   0   2  14       11.13       16.12      0.30 o 
   0  -2 -14       11.13       16.34      0.29 o 
   0   2  15        0.36        0.21      0.17 o 
   0  -2 -15        0.36        0.42      0.15 o 
   0   2  16        3.54        3.83      0.20 o 
   0  -2 -16        3.54        3.73      0.19 o 
   0   2  17       20.48       16.92      0.34 o 
   0  -2 -17       20.48       16.80      0.33 o 
   0   2  18        1.40        1.37      0.20 o 
   0  -2 -18        1.40        1.26      0.18 o 
   0   2  19      151.61      135.35      1.67 o 
   0  -2 -19      151.61      140.36      1.69 o 
   0   2  20       67.32       54.13      0.75 o 
   0  -2 -20       67.32       55.00      0.80 o 
   0   2  21       45.84       53.03      0.74 o 
   0  -2 -21       45.84       53.24      0.71 o 
   0   2  22       24.80       20.24      0.40 o 
   0  -2 -22       24.80       21.63      0.40 o 
   0   2  23       87.02       88.47      1.15 o 
   0  -2 -23       87.02       92.20      1.16 o 
   0   2  24       38.07       33.75      0.57 o 
   0  -2 -24       38.07       34.22      0.55 o 
   0   2  25      114.94      104.37      1.41 o 
   0  -2 -25      114.94      105.99      1.46 o 
   0   2  26        1.35        1.43      0.25 o 
   0  -2 -26        1.35        1.51      0.27 o 
   0   2  27        0.20       -0.17      0.34 o 
   0  -2 -27        0.20        0.16      0.27 o 
   0   2  28        0.56        0.82      0.26 o 
   0  -2 -28        0.56        0.91      0.28 o 
   0   2  29        0.72        0.49      0.28 o 
   0  -2 -29        0.72        0.42      0.27 o 
   0   2  30        0.77        1.06      0.27 o 
   0  -2 -30        0.77        0.96      0.31 o 
   0   2  31        2.21        2.87      0.31 o 
   0  -2 -31        2.21        4.20      0.42 o 
   0   2  32       14.80       14.41      0.38 o 
   0  -2 -32       14.80       15.96      0.46 o 
   0   2  33        0.05        0.12      0.30 o 
   0  -2 -33        0.05        0.17      0.35 o 
   0   2  34        0.11        0.16      0.40 o 
   0  -2 -34        0.11        0.11      0.33 o 
   0   2  35        2.57        2.47      0.46 o 
   0  -2 -35        2.57        1.86      0.36 o 
   0   2  36        4.51        6.00      0.51 o 
   0  -2 -36        4.51        5.68      0.42 o 
   0   3   1       76.07       89.83      0.98 o 
   0  -3  -1       76.07       86.19      0.84 o 
   0   3   2       18.42       30.76      0.40 o 
   0  -3  -2       18.42       29.50      0.38 o 
   0   3   3      670.22      700.74      6.63 o 
   0  -3  -3      670.22      672.42      6.47 o 
   0   3   4      187.01      192.42      1.85 o 
   0  -3  -4      187.01      185.07      1.93 o 
   0   3   5        4.75        5.22      0.14 o 
   0  -3  -5        4.75        4.89      0.19 o 
   0   3   6       29.54       30.31      0.40 o 
   0  -3  -6       29.54       30.24      0.44 o 
   0   3   7       73.54       70.83      0.79 o 
   0  -3  -7       73.54       71.20      0.81 o 
   0   3   8        0.02       -0.16      0.16 o 
   0  -3  -8        0.02        0.00      0.20 o 
   0   3   9       69.29       69.18      0.87 o 
   0  -3  -9       69.29       69.42      0.82 o 
   0   3  10      353.25      355.23      3.87 o 
   0  -3 -10      353.25      359.17      3.51 o 
   0   3  11      190.14      194.16      2.17 o 
   0  -3 -11      190.14      195.22      2.00 o 
   0   3  12       35.26       29.63      0.43 o 
   0  -3 -12       35.26       30.48      0.43 o 
   0   3  13       40.48       37.78      0.57 o 
   0  -3 -13       40.48       39.08      0.51 o 
   0   3  14       10.01        9.17      0.25 o 
   0  -3 -14       10.01        8.81      0.24 o 
   0   3  15       27.50       26.67      0.45 o 
   0  -3 -15       27.50       27.44      0.43 o 
   0   3  16       92.88       91.44      1.14 o 
   0  -3 -16       92.88       94.37      1.02 o 
   0   3  17      109.84      102.14      1.19 o 
   0  -3 -17      109.84      105.90      1.20 o 
   0   3  18       23.14       22.66      0.39 o 
   0  -3 -18       23.14       23.99      0.41 o 
   0   3  19       30.54       28.65      0.44 o 
   0  -3 -19       30.54       30.41      0.46 o 
   0   3  20        1.34        0.94      0.21 o 
   0  -3 -20        1.34        0.52      0.21 o 
   0   3  21        1.96        1.06      0.21 o 
   0  -3 -21        1.96        1.12      0.21 o 
   0   3  22       22.86       21.23      0.44 o 
   0  -3 -22       22.86       21.20      0.40 o 
   0   3  23       67.16       61.78      0.86 o 
   0  -3 -23       67.16       63.89      0.87 o 
   0   3  24       62.49       57.22      0.78 o 
   0  -3 -24       62.49       60.78      0.84 o 
   0   3  25        0.07       -0.35      0.35 o 
   0  -3 -25        0.07        0.02      0.27 o 
   0   3  26        0.00        0.03      0.46 o 
   0  -3 -26        0.00        0.19      0.29 o 
   0   3  27        0.43        0.07      0.22 o 
   0  -3 -27        0.43       -0.14      0.29 o 
   0   3  28        0.35        0.29      0.24 o 
   0  -3 -28        0.35        0.70      0.28 o 
   0   3  29       13.76       11.58      0.35 o 
   0  -3 -29       13.76       13.45      0.40 o 
   0   3  30       17.83       21.51      0.57 o 
   0  -3 -30       17.83       22.44      0.47 o 
   0   3  31       17.65       20.66      0.58 o 
   0  -3 -31       17.65       21.81      0.51 o 
   0   3  32        1.19        1.40      0.40 o 
   0  -3 -32        1.19        2.08      0.44 o 
   0   3  33        0.21        0.36      0.45 o 
   0  -3 -33        0.21       -0.12      0.41 o 
   0   3  34        0.10        0.13      0.46 o 
   0  -3 -34        0.10        0.56      0.35 o 
   0   3  35        5.06        6.94      0.51 o 
   0  -3 -35        5.06        6.19      0.39 o 
   0   4   0       49.89       52.71      0.91 o 
   0  -4   0       49.89       51.29      0.82 o 
   0   4   1      588.94      633.31      6.32 o 
   0  -4  -1      588.94      605.57      5.34 o 
   0   4   2      702.75      763.31      7.51 o 
   0  -4  -2      702.75      723.75      6.73 o 
   0   4   3       10.26        7.68      0.20 o 
   0  -4  -3       10.26        7.22      0.22 o 
   0   4   4        4.36        3.22      0.16 o 
   0  -4  -4        4.36        2.72      0.17 o 
   0   4   5       91.69      111.98      1.22 o 
   0  -4  -5       91.69      109.29      1.16 o 
   0   4   6       55.80       60.78      0.71 o 
   0  -4  -6       55.80       59.66      0.74 o 
   0   4   7       18.06       19.20      0.29 o 
   0  -4  -7       18.06       18.22      0.33 o 
   0   4   8        0.00        0.13      0.15 o 
   0  -4  -8        0.00        0.25      0.21 o 
   0   4   9        0.03        0.08      0.14 o 
   0  -4  -9        0.03       -0.21      0.27 o 
   0   4  10        3.13        3.52      0.18 o 
   0  -4 -10        3.13        3.44      0.22 o 
   0   4  11      185.52      179.61      2.07 o 
   0  -4 -11      185.52      176.99      1.84 o 
   0   4  12       57.26       57.57      0.75 o 
   0  -4 -12       57.26       56.73      0.71 o 
   0   4  13      177.30      176.73      1.97 o 
   0  -4 -13      177.30      178.53      1.85 o 
   0   4  14      243.64      241.96      2.67 o 
   0  -4 -14      243.64      243.40      2.47 o 
   0   4  15       20.50       23.23      0.40 o 
   0  -4 -15       20.50       24.27      0.42 o 
   0   4  16       18.04       14.00      0.31 o 
   0  -4 -16       18.04       14.48      0.34 o 
   0   4  17      118.29      119.73      1.40 o 
   0  -4 -17      118.29      120.96      1.33 o 
   0   4  18        8.11        9.92      0.29 o 
   0  -4 -18        8.11        9.97      0.30 o 
   0   4  19        0.24       -0.33      0.33 o 
   0  -4 -19        0.24       -0.26      0.26 o 
   0   4  20       45.14       40.35      0.54 o 
   0  -4 -20       45.14       40.94      0.56 o 
   0   4  21        1.92        0.63      0.20 o 
   0  -4 -21        1.92        1.26      0.23 o 
   0   4  22        5.69        6.05      0.25 o 
   0  -4 -22        5.69        5.94      0.33 o 
   0   4  23        1.47        1.02      0.20 o 
   0  -4 -23        1.47        1.56      0.34 o 
   0   4  24        9.51        7.80      0.31 o 
   0  -4 -24        9.51        9.20      0.37 o 
   0   4  25        4.46        4.01      0.26 o 
   0  -4 -25        4.46        3.76      0.36 o 
   0   4  26        0.92        0.28      0.32 o 
   0  -4 -26        0.92        0.32      0.36 o 
   0   4  27        0.44        0.19      0.31 o 
   0  -4 -27        0.44        0.13      0.35 o 
   0   4  28        1.50        1.39      0.32 o 
   0  -4 -28        1.50        2.37      0.34 o 
   0   4  29       11.14       12.14      0.42 o 
   0  -4 -29       11.14       11.56      0.38 o 
   0   4  30        3.39        3.30      0.36 o 
   0  -4 -30        3.39        4.55      0.33 o 
   0   4  31        4.68        5.63      0.43 o 
   0  -4 -31        4.68        5.74      0.38 o 
   0   4  32        0.01        0.38      0.43 o 
   0  -4 -32        0.01        0.44      0.40 o 
   0   4  33        0.47        0.94      0.49 o 
   0  -4 -33        0.47        0.72      0.50 o 
   0   5   1       16.33       17.70      0.33 o 
   0  -5  -1       16.33       17.11      0.36 o 
   0   5   2       63.21       61.81      0.76 o 
   0  -5  -2       63.21       56.86      0.76 o 
   0   5   3       57.41       60.05      0.78 o 
   0  -5  -3       57.41       57.94      0.73 o 
   0   5   4       11.60        9.88      0.26 o 
   0  -5  -4       11.60        9.98      0.29 o 
   0   5   5       65.25       63.71      0.77 o 
   0  -5  -5       65.25       61.78      0.72 o 
   0   5   6      103.05      110.47      1.22 o 
   0  -5  -6      103.05      107.23      1.15 o 
   0   5   7        2.24        3.13      0.21 o 
   0  -5  -7        2.24        3.31      0.26 o 
   0   5   8      168.29      165.42      1.76 o 
   0  -5  -8      168.29      160.94      1.75 o 
   0   5   9       70.68       67.46      0.76 o 
   0  -5  -9       70.68       66.02      0.82 o 
   0   5  10        8.71        8.46      0.26 o 
   0  -5 -10        8.71        8.45      0.30 o 
   0   5  11       12.37       11.85      0.28 o 
   0  -5 -11       12.37       11.41      0.34 o 
   0   5  12        8.77        7.44      0.24 o 
   0  -5 -12        8.77        6.69      0.30 o 
   0   5  13       52.59       50.50      0.64 o 
   0  -5 -13       52.59       48.14      0.69 o 
   0   5  14        8.43        8.94      0.27 o 
   0  -5 -14        8.43        8.25      0.31 o 
   0   5  15      188.91      190.08      2.15 o 
   0  -5 -15      188.91      188.22      2.01 o 
   0   5  16       80.93       90.28      1.13 o 
   0  -5 -16       80.93       91.61      1.08 o 
   0   5  17      110.45      106.70      1.29 o 
   0  -5 -17      110.45      109.77      1.29 o 
   0   5  18        3.01        1.96      0.21 o 
   0  -5 -18        3.01        1.64      0.26 o 
   0   5  19        5.27        4.33      0.24 o 
   0  -5 -19        5.27        4.58      0.28 o 
   0   5  20       35.86       36.53      0.56 o 
   0  -5 -20       35.86       36.41      0.51 o 
   0   5  21        5.22        3.78      0.26 o 
   0  -5 -21        5.22        3.86      0.33 o 
   0   5  22        0.34       -0.13      0.42 o 
   0  -5 -22        0.34        0.19      0.32 o 
   0   5  23        1.38        1.46      0.27 o 
   0  -5 -23        1.38        1.48      0.34 o 
   0   5  24        3.66        2.97      0.30 o 
   0  -5 -24        3.66        3.30      0.33 o 
   0   5  25       17.61       18.44      0.45 o 
   0  -5 -25       17.61       19.51      0.45 o 
   0   5  26        1.55        1.80      0.39 o 
   0  -5 -26        1.55        1.47      0.36 o 
   0   5  27        2.04        2.89      0.43 o 
   0  -5 -27        2.04        2.69      0.34 o 
   0   5  28        4.30        6.21      0.49 o 
   0  -5 -28        4.30        5.26      0.42 o 
   0   5  29        0.00       -0.26      0.44 o 
   0  -5 -29        0.00       -0.06      0.44 o 
   0   5  30        0.02        0.00      0.51 o 
   0  -5 -30        0.02       -0.07      0.49 o 
   0   5  31        1.11        1.51      0.51 o 
   0  -5 -31        1.11        1.41      0.52 o 
   0   6   0        3.02        2.54      0.28 o 
   0  -6   0        3.02        2.27      0.39 o 
   0   6   1        0.12       -0.24      0.24 o 
   0  -6  -1        0.12        0.15      0.25 o 
   0   6   2       55.30       53.53      0.70 o 
   0  -6  -2       55.30       51.99      0.73 o 
   0   6   3        3.19        4.11      0.23 o 
   0  -6  -3        3.19        3.64      0.29 o 
   0   6   4        4.80        4.94      0.24 o 
   0  -6  -4        4.80        4.62      0.29 o 
   0   6   5       12.71       12.94      0.31 o 
   0  -6  -5       12.71       12.85      0.32 o 
   0   6   6      487.13      499.04      5.07 o 
   0  -6  -6      487.13      494.71      4.65 o 
   0   6   7       64.91       63.31      0.81 o 
   0  -6  -7       64.91       62.40      0.86 o 
   0   6   8        5.54        6.22      0.24 o 
   0  -6  -8        5.54        5.93      0.30 o 
   0   6   9        4.35        4.07      0.22 o 
   0  -6  -9        4.35        4.21      0.25 o 
   0   6  10        2.05        1.80      0.24 o 
   0  -6 -10        2.05        1.77      0.25 o 
   0   6  11        7.05        7.52      0.29 o 
   0  -6 -11        7.05        8.04      0.30 o 
   0   6  12       20.63       20.83      0.41 o 
   0  -6 -12       20.63       20.61      0.43 o 
   0   6  13        0.13        0.14      0.19 o 
   0  -6 -13        0.13       -0.15      0.29 o 
   0   6  14        0.58        0.38      0.20 o 
   0  -6 -14        0.58        0.67      0.25 o 
   0   6  15        0.23       -0.11      0.35 o 
   0  -6 -15        0.23       -0.25      0.30 o 
   0   6  16        7.19        7.27      0.26 o 
   0  -6 -16        7.19        6.94      0.30 o 
   0   6  17        5.63        4.98      0.31 o 
   0  -6 -17        5.63        4.75      0.30 o 
   0   6  18        0.09       -0.16      0.44 o 
   0  -6 -18        0.09       -0.20      0.38 o 
   0   6  19        3.07        2.62      0.33 o 
   0  -6 -19        3.07        2.25      0.37 o 
   0   6  20        0.76        0.31      0.27 o 
   0  -6 -20        0.76       -0.29      0.43 o 
   0   6  21        3.45        3.29      0.30 o 
   0  -6 -21        3.45        2.76      0.36 o 
   0   6  22        2.91        2.71      0.35 o 
   0  -6 -22        2.91        3.14      0.36 o 
   0   6  23        2.54        1.73      0.37 o 
   0  -6 -23        2.54        1.53      0.45 o 
   0   6  24        0.99        0.69      0.33 o 
   0  -6 -24        0.99        1.48      0.41 o 
   0   6  25        1.06        1.30      0.82 o 
   0  -6 -25        1.06        1.45      0.54 o 
   0   6  26        3.67        5.26      0.78 o 
   0  -6 -26        3.67        3.62      0.43 o 
   0   6  27        0.47        1.14      0.63 o 
   0  -6 -27        0.47        0.57      0.63 o 
   0   6  28        6.04        8.72      0.75 o 
   0  -6 -28        6.04        8.85      0.72 o 
   0   7   1        2.93        3.04      0.24 o 
   0  -7  -1        2.93        2.27      0.26 o 
   0   7   2        2.28        2.16      0.24 o 
   0  -7  -2        2.28        1.50      0.26 o 
   0   7   3        4.78        5.71      0.26 o 
   0  -7  -3        4.78        4.90      0.29 o 
   0   7   4       36.36       32.52      0.52 o 
   0  -7  -4       36.36       32.18      0.56 o 
   0   7   5        0.02        0.35      0.25 o 
   0  -7  -5        0.02       -0.14      0.32 o 
   0   7   6        1.52        1.03      0.25 o 
   0  -7  -6        1.52        1.25      0.35 o 
   0   7   7       16.64       16.68      0.37 o 
   0  -7  -7       16.64       15.81      0.45 o 
   0   7   8       14.30       12.49      0.34 o 
   0  -7  -8       14.30       12.60      0.39 o 
   0   7   9       10.74        9.50      0.34 o 
   0  -7  -9       10.74       10.07      0.39 o 
   0   7  10        0.00       -0.23      0.23 o 
   0  -7 -10        0.00        0.13      0.32 o 
   0   7  11        0.15       -0.26      0.37 o 
   0  -7 -11        0.15       -0.15      0.22 o 
   0   7  12        4.99        4.83      0.37 o 
   0  -7 -12        4.99        4.23      0.31 o 
   0   7  13        3.81        4.02      0.39 o 
   0  -7 -13        3.81        3.38      0.29 o 
   0   7  14        1.89        1.46      0.40 o 
   0  -7 -14        1.89        1.05      0.31 o 
   0   7  15        1.21        0.55      0.41 o 
   0  -7 -15        1.21        1.09      0.32 o 
   0   7  16       12.68       14.68      0.48 o 
   0  -7 -16       12.68       13.70      0.43 o 
   0   7  17        2.71        2.13      0.63 o 
   0  -7 -17        2.71        2.40      0.36 o 
   0   7  18        0.01        0.00      0.69 o 
   0  -7 -18        0.01       -0.29      0.43 o 
   0   7  19        0.77        0.67      0.53 o 
   0  -7 -19        0.77        0.70      0.46 o 
   0   7  20        1.13        1.40      0.53 o 
   0  -7 -20        1.13        0.71      0.42 o 
   0   7  21        0.65       -0.03      0.57 o 
   0  -7 -21        0.65        0.54      0.49 o 
   0   7  22        0.14        0.02      0.63 o 
   0  -7 -22        0.14       -0.34      0.34 o 
   0   7  23        1.36        0.40      0.66 o 
   0  -7 -23        1.36        1.18      0.46 o 
   0   7  24        0.87        0.94      0.65 o 
   0  -7 -24        0.87        1.49      0.49 o 
   0   8   0        1.93        2.13      0.40 o 
   0  -8   0        1.93        1.10      0.73 o 
   0   8   1        0.12        0.06      0.27 o 
   0  -8  -1        0.12        0.44      0.37 o 
   0   8   2        0.94        0.88      0.27 o 
   0  -8  -2        0.94        0.92      0.35 o 
   0   8   3        7.08        7.52      0.34 o 
   0  -8  -3        7.08        7.00      0.40 o 
   0   8   4        1.01        0.69      0.28 o 
   0  -8  -4        1.01        0.31      0.31 o 
   0   8   5        1.74        1.08      0.27 o 
   0  -8  -5        1.74        0.78      0.38 o 
   0   8   6        0.11       -0.05      0.21 o 
   0  -8  -6        0.11       -0.44      0.44 o 
   0   8   7        0.31       -0.22      0.30 o 
   0  -8  -7        0.31        0.30      0.37 o 
   0   8   8        1.67        1.36      0.36 o 
   0  -8  -8        1.67        0.87      0.35 o 
   0   8   9        0.57        0.41      0.36 o 
   0  -8  -9        0.57        0.44      0.40 o 
   0   8  10        0.01        0.19      0.49 o 
   0  -8 -10        0.01        0.09      0.49 o 
   0   8  11        0.01       -0.13      0.57 o 
   0  -8 -11        0.01       -0.14      0.63 o 
   0   8  12        0.45        0.72      0.56 o 
   0  -8 -12        0.45        0.55      0.41 o 
   0   8  13        8.23        8.79      0.64 o 
   0  -8 -13        8.23        8.29      0.44 o 
   0   8  14        7.91        9.47      0.49 o 
   0  -8 -14        7.91        9.92      0.39 o 
   0   8  15        1.94        1.66      0.40 o 
   0  -8 -15        1.94        1.35      0.39 o 
   0   8  16        2.14        2.20      0.42 o 
   0  -8 -16        2.14        3.35      0.45 o 
   0   8  17        0.43        0.24      0.39 o 
   0  -8 -17        0.43        0.48      0.45 o 
   0   8  18        5.66        6.43      0.45 o 
   0  -8 -18        5.66        7.43      0.46 o 
   0   9   1        0.99        0.76      0.56 o 
   0  -9  -1        0.99        0.48      0.35 o 
   0   9   2        1.67        2.18      1.00 o 
   0  -9  -2        1.67        2.26      0.52 o 
   0  -9  -3        1.67        1.03      0.57 o 
   0  -9  -4        0.62        1.01      0.55 o 
   0   9   5        0.25       -1.06      1.21 o 
   0  -9  -5        0.25        0.37      0.96 o 
   0   9   6        1.32        1.54      0.63 o 
   0  -9  -6        1.32        1.23      1.03 o 
   1   0 -36        2.25        2.31      0.39 o 
   1   0 -34        2.34        1.44      0.28 o 
   1   0 -32        5.81        6.73      0.35 o 
   1   0 -30        6.72        7.31      0.36 o 
   1   0 -28       38.94       42.29      0.66 o 
   1   0 -26        1.86        1.41      0.24 o 
   1   0 -24      412.64      403.00      4.66 o 
   1   0 -22      435.58      436.57      4.69 o 
   1   0 -20      422.42      410.19      4.47 o 
   1   0 -18       17.57       16.22      0.33 o 
   1   0 -16        0.35        0.83      0.20 o 
   1   0 -14       97.94      106.70      1.29 o 
   1   0 -12       40.52       27.93      0.43 o 
   1   0 -10     2262.59     2400.09     26.08 o 
   1   0  -8       89.86      102.72      1.29 o 
   1   0  -6      165.10      174.04      1.78 o 
   1   0  -4      765.89      787.46      8.08 o 
   1   0  -2     5514.02     6044.89     74.64 o 
   1   0   0     4036.67     4479.46     55.41 o 
   1   0   2     5547.97     6408.79     79.31 o 
   1   0   4       25.99       23.58      0.39 o 
   1   0   6      258.86      244.67      2.75 o 
   1   0   8      690.35      728.36      7.14 o 
   1   0  10     1123.23     1205.95     13.21 o 
   1   0  12     1152.83     1236.67     12.77 o 
   1   0  14     1130.13     1207.91     12.51 o 
   1   0  16       45.92       48.41      0.62 o 
   1   0  18      733.17      726.06      7.75 o 
   1   0  20        0.02        0.27      0.20 o 
   1   0  22       37.24       32.34      0.48 o 
   1   0  24        1.20        1.53      0.23 o 
   1   0  26       28.26       25.57      0.46 o 
   1   0  28        0.38        0.83      0.28 o 
   1   0  30        8.64        7.42      0.29 o 
   1   0  32        0.33        0.51      0.31 o 
   1   0  34        6.36        7.61      0.35 o 
   1   0  36        0.62        0.45      0.67 o 
   1   1 -36        2.51        2.03      0.52 o 
  -1  -1  36        2.51        2.23      0.34 o 
   1   1 -35        5.71        6.37      0.38 o 
  -1  -1  35        5.71        6.12      0.34 o 
   1   1 -34        0.39        0.33      0.34 o 
  -1  -1  34        0.39        0.55      0.34 o 
   1   1 -33        2.66        3.23      0.35 o 
  -1  -1  33        2.66        2.95      0.35 o 
   1   1 -32        2.11        2.20      0.31 o 
  -1  -1  32        2.11        1.42      0.29 o 
   1   1 -31        0.98        1.15      0.27 o 
  -1  -1  31        0.98        0.51      0.26 o 
   1   1 -30        4.47        4.86      0.30 o 
  -1  -1  30        4.47        4.51      0.29 o 
   1   1 -29        5.81        5.63      0.33 o 
  -1  -1  29        5.81        5.61      0.32 o 
   1   1 -28       12.86       13.58      0.37 o 
  -1  -1  28       12.86       13.10      0.36 o 
   1   1 -27       18.57       16.74      0.40 o 
  -1  -1  27       18.57       16.79      0.39 o 
   1   1 -26       10.79       10.66      0.34 o 
  -1  -1  26       10.79       10.65      0.35 o 
   1   1 -25        2.04        1.32      0.27 o 
  -1  -1  25        2.04        1.46      0.27 o 
   1   1 -24       90.03       91.03      1.17 o 
  -1  -1  24       90.03       93.53      1.15 o 
   1   1 -23       28.06       25.18      0.45 o 
  -1  -1  23       28.06       25.44      0.46 o 
   1   1 -22      150.05      144.73      1.64 o 
  -1  -1  22      150.05      145.66      1.66 o 
   1   1 -21      236.80      231.93      2.57 o 
  -1  -1  21      236.80      234.26      2.59 o 
   1   1 -20       87.14       82.05      1.06 o 
  -1  -1  20       87.14       84.01      1.05 o 
   1   1 -19       64.61       65.89      0.84 o 
  -1  -1  19       64.61       66.27      0.86 o 
   1   1 -18       35.85       35.79      0.53 o 
  -1  -1  18       35.85       35.94      0.54 o 
   1   1 -17       72.06       66.15      0.81 o 
  -1  -1  17       72.06       68.76      0.89 o 
   1   1 -16       83.11       81.79      1.09 o 
  -1  -1  16       83.11       83.47      1.04 o 
   1   1 -15        0.11       -0.06      0.21 o 
  -1  -1  15        0.11       -0.20      0.20 o 
   1   1 -14      104.21       97.87      1.24 o 
  -1  -1  14      104.21       96.78      1.19 o 
   1   1 -13      469.86      477.40      5.37 o 
  -1  -1  13      469.86      482.70      5.15 o 
   1   1 -12        0.56       -0.20      0.20 o 
  -1  -1  12        0.56       -0.18      0.18 o 
   1   1 -11       21.80       21.97      0.37 o 
  -1  -1  11       21.80       22.68      0.36 o 
   1   1 -10      131.06      138.63      1.64 o 
  -1  -1  10      131.06      139.89      1.56 o 
   1   1  -9     3047.35     3326.45     36.05 o 
  -1  -1   9     3047.35     3409.42     36.80 o 
   1   1  -8      762.03      745.45      7.87 o 
  -1  -1   8      762.03      762.31      7.57 o 
   1   1  -7        4.67        7.66      0.21 o 
  -1  -1   7        4.67        7.45      0.16 o 
   1   1  -6        0.04       -0.02      0.14 o 
  -1  -1   6        0.04       -0.07      0.14 o 
   1   1  -5      147.94      143.94      1.61 o 
  -1  -1   5      147.94      145.30      1.40 o 
   1   1  -4      136.11      114.77      1.32 o 
  -1  -1   4      136.11      115.55      1.14 o 
   1   1  -3       97.71       86.03      0.98 o 
  -1  -1   3       97.71       84.16      1.04 o 
   1   1  -2     4320.07     4703.63     47.56 o 
  -1  -1   2     4320.07     4699.50     47.72 o 
   1   1  -1     9595.33    10423.16    222.91 o 
  -1  -1   1     9595.33    10577.52    185.01 o 
   1   1   0     4344.63     4811.18     59.70 o 
  -1  -1   0     4344.63     4877.35     49.49 o 
   1   1   1       34.34       36.39      0.75 o 
  -1  -1  -1       34.34       37.16      0.66 o 
   1   1   2     1799.56     1969.44     21.19 o 
  -1  -1  -2     1799.56     1987.40     20.22 o 
   1   1   3      922.01      978.83     10.76 o 
  -1  -1  -3      922.01      975.51     10.00 o 
   1   1   4     1216.55     1237.04     14.39 o 
  -1  -1  -4     1216.55     1261.83     14.65 o 
   1   1   5      130.19      127.25      1.62 o 
  -1  -1  -5      130.19      129.75      1.52 o 
   1   1   6        0.57       -0.10      0.15 o 
  -1  -1  -6        0.57        0.17      0.11 o 
   1   1   7        2.01        2.71      0.13 o 
  -1  -1  -7        2.01        2.71      0.12 o 
   1   1   8       60.18       60.18      0.68 o 
  -1  -1  -8       60.18       59.92      0.75 o 
   1   1   9      408.46      389.08      3.65 o 
  -1  -1  -9      408.46      378.92      3.97 o 
   1   1  10        1.84        2.69      0.11 o 
  -1  -1 -10        1.84        2.70      0.13 o 
   1   1  11       72.06       58.42      0.67 o 
  -1  -1 -11       72.06       58.25      0.76 o 
   1   1  12      744.16      799.97      8.35 o 
  -1  -1 -12      744.16      794.86      8.75 o 
   1   1  13        4.38        6.76      0.18 o 
  -1  -1 -13        4.38        7.20      0.19 o 
   1   1  14       15.48       15.29      0.26 o 
  -1  -1 -14       15.48       15.52      0.27 o 
   1   1  15       63.89       66.48      0.84 o 
  -1  -1 -15       63.89       66.53      0.82 o 
   1   1  16       66.08       54.15      0.68 o 
  -1  -1 -16       66.08       56.14      0.70 o 
   1   1  17        9.71       10.36      0.24 o 
  -1  -1 -17        9.71       10.77      0.25 o 
   1   1  18        8.28        7.49      0.22 o 
  -1  -1 -18        8.28        8.04      0.26 o 
   1   1  19       76.14       81.58      1.02 o 
  -1  -1 -19       76.14       82.54      1.09 o 
   1   1  20       54.47       42.10      0.61 o 
  -1  -1 -20       54.47       43.07      0.64 o 
   1   1  21        2.33        1.34      0.19 o 
  -1  -1 -21        2.33        1.28      0.23 o 
   1   1  22        0.25        0.39      0.18 o 
  -1  -1 -22        0.25        0.09      0.20 o 
   1   1  23       10.36       12.42      0.31 o 
  -1  -1 -23       10.36       13.59      0.33 o 
   1   1  24      108.27       97.12      1.12 o 
  -1  -1 -24      108.27       99.53      1.26 o 
   1   1  25        0.48        0.29      0.21 o 
  -1  -1 -25        0.48        0.27      0.22 o 
   1   1  26        5.93        5.47      0.26 o 
  -1  -1 -26        5.93        5.98      0.28 o 
   1   1  27       19.31       18.51      0.42 o 
  -1  -1 -27       19.31       19.69      0.43 o 
   1   1  28        4.91        5.22      0.28 o 
  -1  -1 -28        4.91        5.90      0.29 o 
   1   1  29        0.01        0.08      0.30 o 
  -1  -1 -29        0.01       -0.17      0.32 o 
   1   1  30        0.28        0.24      0.24 o 
  -1  -1 -30        0.28        0.76      0.26 o 
   1   1  31       13.76       12.76      0.38 o 
  -1  -1 -31       13.76       13.33      0.38 o 
   1   1  32        0.03        0.07      0.30 o 
  -1  -1 -32        0.03        0.19      0.42 o 
   1   1  33        1.49        1.56      0.40 o 
  -1  -1 -33        1.49        1.95      0.31 o 
   1   1  34        0.06       -0.54      0.54 o 
  -1  -1 -34        0.06        0.17      0.45 o 
   1   1  35        1.16        1.54      0.47 o 
  -1  -1 -35        1.16        0.91      0.49 o 
   1   1  36        7.76        8.03      0.58 o 
  -1  -1 -36        7.76        9.45      0.55 o 
   1   2 -35        0.06        0.36      0.27 o 
  -1  -2  35        0.06        0.09      0.32 o 
   1   2 -34        0.49        0.21      0.52 o 
  -1  -2  34        0.49        0.46      0.39 o 
   1   2 -33        0.01        0.13      0.33 o 
  -1  -2  33        0.01       -0.11      0.49 o 
   1   2 -32       15.63       17.85      0.44 o 
  -1  -2  32       15.63       17.41      0.47 o 
   1   2 -31       12.59       13.71      0.46 o 
  -1  -2  31       12.59       14.13      0.40 o 
   1   2 -30       12.89       14.12      0.41 o 
  -1  -2  30       12.89       14.47      0.38 o 
   1   2 -29        0.50        0.44      0.32 o 
  -1  -2  29        0.50        0.17      0.29 o 
   1   2 -28        0.00       -0.39      0.39 o 
  -1  -2  28        0.00       -0.32      0.32 o 
   1   2 -27        4.62        3.38      0.27 o 
  -1  -2  27        4.62        3.05      0.29 o 
   1   2 -26        0.40        0.15      0.25 o 
  -1  -2  26        0.40        0.27      0.25 o 
   1   2 -25        1.45        1.33      0.24 o 
  -1  -2  25        1.45        1.67      0.27 o 
   1   2 -24        6.08        5.59      0.27 o 
  -1  -2  24        6.08        6.02      0.30 o 
   1   2 -23        3.35        2.75      0.25 o 
  -1  -2  23        3.35        2.47      0.28 o 
   1   2 -22       10.15        8.49      0.29 o 
  -1  -2  22       10.15        9.23      0.30 o 
   1   2 -21        1.73        1.69      0.25 o 
  -1  -2  21        1.73        1.97      0.27 o 
   1   2 -20       21.02       21.42      0.42 o 
  -1  -2  20       21.02       21.93      0.42 o 
   1   2 -19       27.37       26.85      0.48 o 
  -1  -2  19       27.37       27.82      0.48 o 
   1   2 -18      106.84      101.63      1.34 o 
  -1  -2  18      106.84      105.82      1.25 o 
   1   2 -17       81.38       75.79      1.04 o 
  -1  -2  17       81.38       77.57      0.97 o 
   1   2 -16       71.35       73.98      1.01 o 
  -1  -2  16       71.35       76.99      0.97 o 
   1   2 -15      238.39      230.64      2.71 o 
  -1  -2  15      238.39      235.95      2.58 o 
   1   2 -14      124.76      121.29      1.41 o 
  -1  -2  14      124.76      124.99      1.44 o 
   1   2 -13       53.83       47.09      0.59 o 
  -1  -2  13       53.83       48.28      0.62 o 
   1   2 -12      123.89      132.32      1.43 o 
  -1  -2  12      123.89      133.84      1.47 o 
   1   2 -11      316.69      347.79      3.52 o 
  -1  -2  11      316.69      354.75      3.64 o 
   1   2 -10       72.63       73.21      0.84 o 
  -1  -2  10       72.63       74.08      0.89 o 
   1   2  -9      133.85      139.72      1.61 o 
  -1  -2   9      133.85      142.25      1.53 o 
   1   2  -8       29.63       31.51      0.46 o 
  -1  -2   8       29.63       32.24      0.45 o 
   1   2  -7     1231.82     1234.29     12.76 o 
  -1  -2   7     1231.82     1238.97     12.08 o 
   1   2  -6       81.73       71.46      0.88 o 
  -1  -2   6       81.73       72.51      0.85 o 
   1   2  -5       25.61       20.19      0.32 o 
  -1  -2   5       25.61       20.42      0.33 o 
   1   2  -4       10.01       11.50      0.22 o 
  -1  -2   4       10.01       12.35      0.25 o 
   1   2  -3      649.80      608.84      5.82 o 
  -1  -2   3      649.80      608.45      6.08 o 
   1   2  -2      273.34      290.58      2.86 o 
  -1  -2   2      273.34      292.56      2.85 o 
   1   2  -1       66.38       75.98      0.89 o 
  -1  -2   1       66.38       75.67      0.85 o 
   1   2   0       30.39       32.20      0.44 o 
  -1  -2   0       30.39       31.49      0.37 o 
   1   2   1      243.92      239.42      2.71 o 
  -1  -2  -1      243.92      241.20      2.28 o 
   1   2   2       99.07      101.21      1.24 o 
  -1  -2  -2       99.07      100.97      1.03 o 
   1   2   3        8.53        7.98      0.17 o 
  -1  -2  -3        8.53        8.46      0.15 o 
   1   2   4      246.19      252.25      2.88 o 
  -1  -2  -4      246.19      250.76      2.33 o 
   1   2   5        3.23        2.04      0.17 o 
  -1  -2  -5        3.23        2.20      0.09 o 
   1   2   6        3.98        5.27      0.19 o 
  -1  -2  -6        3.98        5.68      0.14 o 
   1   2   7       39.12       34.83      0.56 o 
  -1  -2  -7       39.12       34.81      0.48 o 
   1   2   8      467.38      480.40      6.31 o 
  -1  -2  -8      467.38      476.93      5.32 o 
   1   2   9       30.51       29.83      0.42 o 
  -1  -2  -9       30.51       29.09      0.43 o 
   1   2  10      682.14      713.60      8.50 o 
  -1  -2 -10      682.14      716.33      7.93 o 
   1   2  11      174.28      168.19      2.01 o 
  -1  -2 -11      174.28      166.17      1.94 o 
   1   2  12       35.19       31.26      0.45 o 
  -1  -2 -12       35.19       31.03      0.49 o 
   1   2  13        5.60        5.36      0.18 o 
  -1  -2 -13        5.60        5.14      0.19 o 
   1   2  14       17.31       18.68      0.34 o 
  -1  -2 -14       17.31       19.07      0.36 o 
   1   2  15       26.44       29.57      0.51 o 
  -1  -2 -15       26.44       31.17      0.47 o 
   1   2  16        4.67        3.90      0.14 o 
  -1  -2 -16        4.67        3.83      0.20 o 
   1   2  17       90.85       87.73      1.05 o 
  -1  -2 -17       90.85       87.41      1.09 o 
   1   2  18        7.54        8.45      0.22 o 
  -1  -2 -18        7.54        7.61      0.27 o 
   1   2  19       19.90       21.08      0.37 o 
  -1  -2 -19       19.90       19.99      0.40 o 
   1   2  20      121.57      115.09      1.39 o 
  -1  -2 -20      121.57      117.82      1.48 o 
   1   2  21      265.42      275.89      3.07 o 
  -1  -2 -21      265.42      281.46      3.28 o 
   1   2  22      484.65      460.73      5.00 o 
  -1  -2 -22      484.65      471.54      5.36 o 
   1   2  23       78.05       71.47      1.00 o 
  -1  -2 -23       78.05       72.82      1.02 o 
   1   2  24        0.09        0.29      0.18 o 
  -1  -2 -24        0.09       -0.36      0.36 o 
   1   2  25        3.04        2.78      0.21 o 
  -1  -2 -25        3.04        2.63      0.24 o 
   1   2  26        0.14        0.50      0.19 o 
  -1  -2 -26        0.14        0.34      0.22 o 
   1   2  27        5.55        3.74      0.22 o 
  -1  -2 -27        5.55        4.25      0.25 o 
   1   2  28        0.18        0.08      0.18 o 
  -1  -2 -28        0.18       -0.33      0.33 o 
   1   2  29        0.20        0.17      0.36 o 
  -1  -2 -29        0.20       -0.22      0.35 o 
   1   2  30        1.92        2.65      0.37 o 
  -1  -2 -30        1.92        2.51      0.27 o 
   1   2  31        0.32        0.26      0.35 o 
  -1  -2 -31        0.32        0.12      0.22 o 
   1   2  32        0.08        0.37      0.36 o 
  -1  -2 -32        0.08        0.23      0.36 o 
   1   2  33        0.81        0.60      0.42 o 
  -1  -2 -33        0.81        0.55      0.34 o 
   1   2  34       10.00       12.71      0.56 o 
  -1  -2 -34       10.00       12.64      0.55 o 
   1   2  35       12.61       14.78      0.61 o 
  -1  -2 -35       12.61       13.66      0.61 o 
   1   3 -34        0.39        0.21      0.32 o 
  -1  -3  34        0.39        0.90      0.45 o 
   1   3 -33        0.14        0.59      0.40 o 
  -1  -3  33        0.14        0.38      0.36 o 
   1   3 -32        6.27        7.06      0.38 o 
  -1  -3  32        6.27        8.51      0.36 o 
   1   3 -31        1.36        1.81      0.36 o 
  -1  -3  31        1.36        1.40      0.43 o 
   1   3 -30        3.28        2.76      0.32 o 
  -1  -3  30        3.28        2.90      0.43 o 
   1   3 -29        7.67        9.05      0.39 o 
  -1  -3  29        7.67        9.54      0.32 o 
   1   3 -28        2.24        2.69      0.34 o 
  -1  -3  28        2.24        2.60      0.29 o 
   1   3 -27        0.59        0.59      0.31 o 
  -1  -3  27        0.59        0.17      0.26 o 
   1   3 -26       28.68       25.35      0.49 o 
  -1  -3  26       28.68       26.55      0.47 o 
   1   3 -25       13.94       12.25      0.36 o 
  -1  -3  25       13.94       13.10      0.35 o 
   1   3 -24        0.30       -0.13      0.38 o 
  -1  -3  24        0.30        0.15      0.28 o 
   1   3 -23       27.28       31.36      0.54 o 
  -1  -3  23       27.28       31.87      0.50 o 
   1   3 -22       25.33       22.00      0.46 o 
  -1  -3  22       25.33       23.03      0.41 o 
   1   3 -21       41.18       32.95      0.56 o 
  -1  -3  21       41.18       33.84      0.50 o 
   1   3 -20        1.74        2.77      0.25 o 
  -1  -3  20        1.74        3.04      0.25 o 
   1   3 -19        0.04        0.28      0.22 o 
  -1  -3  19        0.04        0.15      0.23 o 
   1   3 -18        2.44        3.52      0.23 o 
  -1  -3  18        2.44        3.76      0.25 o 
   1   3 -17       19.84       19.27      0.36 o 
  -1  -3  17       19.84       20.20      0.38 o 
   1   3 -16       32.76       32.85      0.47 o 
  -1  -3  16       32.76       33.35      0.47 o 
   1   3 -15        6.76        9.38      0.25 o 
  -1  -3  15        6.76        9.13      0.26 o 
   1   3 -14       11.97       13.33      0.28 o 
  -1  -3  14       11.97       13.60      0.30 o 
   1   3 -13       50.01       48.09      0.61 o 
  -1  -3  13       50.01       49.85      0.62 o 
   1   3 -12       78.33       75.95      0.89 o 
  -1  -3  12       78.33       77.18      0.86 o 
   1   3 -11        0.81        1.11      0.20 o 
  -1  -3  11        0.81        0.97      0.22 o 
   1   3 -10       98.21       93.46      1.11 o 
  -1  -3  10       98.21       94.50      1.09 o 
   1   3  -9       43.78       42.37      0.59 o 
  -1  -3   9       43.78       43.55      0.61 o 
   1   3  -8        0.03        0.42      0.19 o 
  -1  -3   8        0.03        0.49      0.20 o 
   1   3  -7        3.05        3.30      0.18 o 
  -1  -3   7        3.05        3.17      0.20 o 
   1   3  -6       72.85       71.21      0.86 o 
  -1  -3   6       72.85       73.62      0.88 o 
   1   3  -5       62.96       58.32      0.72 o 
  -1  -3   5       62.96       58.93      0.73 o 
   1   3  -4      147.99      145.42      1.42 o 
  -1  -3   4      147.99      144.49      1.62 o 
   1   3  -3      265.86      248.41      2.60 o 
  -1  -3   3      265.86      247.26      2.59 o 
   1   3  -2       14.59       13.01      0.23 o 
  -1  -3   2       14.59       12.10      0.24 o 
   1   3  -1        6.13        5.82      0.18 o 
  -1  -3   1        6.13        5.65      0.21 o 
   1   3   0      759.94      843.11      8.34 o 
  -1  -3   0      759.94      825.63      7.76 o 
   1   3   1      585.65      624.77      6.58 o 
  -1  -3  -1      585.65      618.83      5.90 o 
   1   3   2      770.32      800.36      8.48 o 
  -1  -3  -2      770.32      788.80      7.20 o 
   1   3   3      306.85      309.18      3.76 o 
  -1  -3  -3      306.85      304.16      2.94 o 
   1   3   4      251.87      283.48      3.58 o 
  -1  -3  -4      251.87      281.32      2.61 o 
   1   3   5      104.49      123.04      1.50 o 
  -1  -3  -5      104.49      124.93      1.22 o 
   1   3   6      101.44       96.03      1.30 o 
  -1  -3  -6      101.44       96.01      0.95 o 
   1   3   7      750.41      758.96      9.80 o 
  -1  -3  -7      750.41      764.69      6.94 o 
   1   3   8      391.84      397.96      5.20 o 
  -1  -3  -8      391.84      394.25      4.21 o 
   1   3   9       18.42       18.67      0.40 o 
  -1  -3  -9       18.42       18.08      0.32 o 
   1   3  10      181.59      190.77      2.41 o 
  -1  -3 -10      181.59      187.81      2.09 o 
   1   3  11       67.30       63.43      0.83 o 
  -1  -3 -11       67.30       60.64      0.78 o 
   1   3  12       56.39       44.95      0.63 o 
  -1  -3 -12       56.39       44.16      0.63 o 
   1   3  13      378.05      350.24      4.03 o 
  -1  -3 -13      378.05      354.61      4.31 o 
   1   3  14       77.99       82.08      1.07 o 
  -1  -3 -14       77.99       83.33      1.17 o 
   1   3  15       68.29       66.67      0.95 o 
  -1  -3 -15       68.29       65.60      0.95 o 
   1   3  16      107.81      103.53      1.40 o 
  -1  -3 -16      107.81      105.50      1.33 o 
   1   3  17       10.10       10.82      0.32 o 
  -1  -3 -17       10.10       10.64      0.31 o 
   1   3  18       38.64       36.71      0.62 o 
  -1  -3 -18       38.64       37.09      0.57 o 
   1   3  19       19.39       18.38      0.41 o 
  -1  -3 -19       19.39       18.29      0.39 o 
   1   3  20       30.83       33.58      0.59 o 
  -1  -3 -20       30.83       33.32      0.50 o 
   1   3  21        0.26       -0.16      0.34 o 
  -1  -3 -21        0.26       -0.26      0.27 o 
   1   3  22       36.65       36.03      0.64 o 
  -1  -3 -22       36.65       35.94      0.55 o 
   1   3  23       14.15       13.30      0.39 o 
  -1  -3 -23       14.15       12.99      0.33 o 
   1   3  24        2.81        2.66      0.31 o 
  -1  -3 -24        2.81        2.74      0.25 o 
   1   3  25       21.13       18.38      0.46 o 
  -1  -3 -25       21.13       19.40      0.41 o 
   1   3  26        0.05       -0.15      0.35 o 
  -1  -3 -26        0.05       -0.21      0.28 o 
   1   3  27        0.16       -0.22      0.39 o 
  -1  -3 -27        0.16        0.37      0.32 o 
   1   3  28        4.63        4.21      0.41 o 
  -1  -3 -28        4.63        4.19      0.35 o 
   1   3  29        0.62        0.37      0.39 o 
  -1  -3 -29        0.62        1.06      0.35 o 
   1   3  30        2.78        4.09      0.45 o 
  -1  -3 -30        2.78        4.01      0.39 o 
   1   3  31       10.46       12.59      0.55 o 
  -1  -3 -31       10.46       11.05      0.47 o 
   1   3  32        0.05       -0.35      0.47 o 
  -1  -3 -32        0.05        0.21      0.40 o 
   1   3  33        4.13        4.11      0.51 o 
  -1  -3 -33        4.13        4.41      0.49 o 
   1   3  34        0.49        1.10      0.52 o 
  -1  -3 -34        0.49        0.46      0.41 o 
   1   4 -33        2.14        1.83      0.46 o 
  -1  -4  33        2.14        2.09      0.79 o 
   1   4 -32        0.72        0.39      0.48 o 
  -1  -4  32        0.72        1.09      0.42 o 
   1   4 -31        2.70        3.26      0.54 o 
  -1  -4  31        2.70        2.38      0.40 o 
   1   4 -30        0.71        1.37      0.38 o 
  -1  -4  30        0.71        1.21      0.48 o 
   1   4 -29        0.16       -0.54      0.60 o 
  -1  -4  29        0.16        0.28      0.32 o 
   1   4 -28        0.03       -0.28      0.41 o 
  -1  -4  28        0.03       -0.04      0.54 o 
   1   4 -27        4.29        5.15      0.34 o 
  -1  -4  27        4.29        4.59      0.33 o 
   1   4 -26       11.29       11.30      0.39 o 
  -1  -4  26       11.29       11.98      0.36 o 
   1   4 -25        3.47        2.81      0.29 o 
  -1  -4  25        3.47        3.07      0.33 o 
   1   4 -24       11.72       11.73      0.35 o 
  -1  -4  24       11.72       12.47      0.39 o 
   1   4 -23        3.81        5.02      0.31 o 
  -1  -4  23        3.81        5.33      0.34 o 
   1   4 -22       18.09       18.18      0.39 o 
  -1  -4  22       18.09       19.04      0.40 o 
   1   4 -21       25.70       22.75      0.44 o 
  -1  -4  21       25.70       23.54      0.41 o 
   1   4 -20        5.61        6.31      0.27 o 
  -1  -4  20        5.61        6.37      0.31 o 
   1   4 -19        3.12        1.66      0.22 o 
  -1  -4  19        3.12        1.24      0.28 o 
   1   4 -18       42.40       33.48      0.52 o 
  -1  -4  18       42.40       34.57      0.48 o 
   1   4 -17       30.22       24.88      0.44 o 
  -1  -4  17       30.22       25.72      0.47 o 
   1   4 -16        7.75        9.22      0.27 o 
  -1  -4  16        7.75        9.15      0.33 o 
   1   4 -15       22.41       23.34      0.40 o 
  -1  -4  15       22.41       23.08      0.43 o 
   1   4 -14       13.59       12.09      0.29 o 
  -1  -4  14       13.59       12.99      0.35 o 
   1   4 -13       51.49       51.65      0.75 o 
  -1  -4  13       51.49       53.59      0.76 o 
   1   4 -12       44.25       39.81      0.62 o 
  -1  -4  12       44.25       41.79      0.63 o 
   1   4 -11        5.15        5.51      0.29 o 
  -1  -4  11        5.15        5.88      0.30 o 
   1   4 -10       63.88       59.46      0.85 o 
  -1  -4  10       63.88       58.56      0.82 o 
   1   4  -9      149.67      140.95      1.73 o 
  -1  -4   9      149.67      141.68      1.62 o 
   1   4  -8        0.88        0.48      0.13 o 
  -1  -4   8        0.88        0.27      0.22 o 
   1   4  -7       45.65       41.07      0.51 o 
  -1  -4   7       45.65       41.75      0.59 o 
   1   4  -6       71.34       65.44      0.75 o 
  -1  -4   6       71.34       66.56      0.83 o 
   1   4  -5      116.43      119.82      1.29 o 
  -1  -4   5      116.43      117.64      1.37 o 
   1   4  -4      127.58      132.79      1.47 o 
  -1  -4   4      127.58      130.70      1.57 o 
   1   4  -3      137.94      160.78      1.78 o 
  -1  -4   3      137.94      158.65      1.85 o 
   1   4  -2       45.40       46.35      0.61 o 
  -1  -4   2       45.40       45.23      0.58 o 
   1   4  -1       77.73       83.90      0.99 o 
  -1  -4   1       77.73       81.70      0.90 o 
   1   4   0       61.27       64.05      0.76 o 
  -1  -4   0       61.27       61.99      0.70 o 
   1   4   1      196.66      183.37      2.11 o 
  -1  -4  -1      196.66      181.81      1.80 o 
   1   4   2       54.67       57.11      0.77 o 
  -1  -4  -2       54.67       56.05      0.63 o 
   1   4   3       62.95       72.01      0.91 o 
  -1  -4  -3       62.95       70.58      0.79 o 
   1   4   4        0.05        0.66      0.19 o 
  -1  -4  -4        0.05        0.75      0.16 o 
   1   4   5        7.39        7.04      0.24 o 
  -1  -4  -5        7.39        7.10      0.22 o 
   1   4   6        8.35       10.35      0.27 o 
  -1  -4  -6        8.35        9.79      0.24 o 
   1   4   7        0.14        0.26      0.18 o 
  -1  -4  -7        0.14        0.07      0.18 o 
   1   4   8       29.27       28.70      0.47 o 
  -1  -4  -8       29.27       28.45      0.42 o 
   1   4   9        1.19        0.71      0.20 o 
  -1  -4  -9        1.19        0.65      0.20 o 
   1   4  10        5.09        4.61      0.29 o 
  -1  -4 -10        5.09        4.01      0.23 o 
   1   4  11       57.82       55.60      0.96 o 
  -1  -4 -11       57.82       53.36      0.73 o 
   1   4  12        8.73        9.44      0.28 o 
  -1  -4 -12        8.73        9.05      0.29 o 
   1   4  13        6.74        5.40      0.25 o 
  -1  -4 -13        6.74        5.68      0.24 o 
   1   4  14      339.56      331.87      4.13 o 
  -1  -4 -14      339.56      328.59      3.62 o 
   1   4  15      297.19      304.12      3.52 o 
  -1  -4 -15      297.19      295.41      3.19 o 
   1   4  16      222.47      232.23      2.98 o 
  -1  -4 -16      222.47      228.54      2.56 o 
   1   4  17        4.58        3.46      0.25 o 
  -1  -4 -17        4.58        3.63      0.30 o 
   1   4  18       21.71       21.95      0.45 o 
  -1  -4 -18       21.71       22.04      0.45 o 
   1   4  19        7.98        8.35      0.29 o 
  -1  -4 -19        7.98        8.07      0.31 o 
   1   4  20        2.41        2.22      0.36 o 
  -1  -4 -20        2.41        2.29      0.25 o 
   1   4  21        0.93        1.12      0.33 o 
  -1  -4 -21        0.93        0.60      0.23 o 
   1   4  22        1.16        1.33      0.33 o 
  -1  -4 -22        1.16        1.41      0.34 o 
   1   4  23       11.96       13.58      0.45 o 
  -1  -4 -23       11.96       12.91      0.38 o 
   1   4  24        0.62        0.84      0.37 o 
  -1  -4 -24        0.62        0.76      0.36 o 
   1   4  25        2.06        1.69      0.40 o 
  -1  -4 -25        2.06        1.63      0.38 o 
   1   4  26        2.13        1.73      0.40 o 
  -1  -4 -26        2.13        2.21      0.40 o 
   1   4  27        6.84        8.59      0.47 o 
  -1  -4 -27        6.84        7.95      0.43 o 
   1   4  28       15.04       20.53      0.56 o 
  -1  -4 -28       15.04       20.16      0.57 o 
   1   4  29       18.50       25.21      0.59 o 
  -1  -4 -29       18.50       24.57      0.57 o 
   1   4  30        2.29        1.88      0.45 o 
  -1  -4 -30        2.29        2.48      0.44 o 
   1   4  31        0.27       -0.02      0.62 o 
  -1  -4 -31        0.27        0.49      0.40 o 
   1   4  32        0.39       -0.07      0.64 o 
  -1  -4 -32        0.39        0.48      0.44 o 
   1   5 -30        0.11       -0.52      0.59 o 
  -1  -5  30        0.11        0.34      0.42 o 
   1   5 -29        8.47       10.01      0.53 o 
  -1  -5  29        8.47       11.55      0.49 o 
   1   5 -28        2.78        3.40      0.46 o 
  -1  -5  28        2.78        3.68      0.46 o 
   1   5 -27        0.00        0.14      0.37 o 
  -1  -5  27        0.00        0.16      0.45 o 
   1   5 -26        0.05        0.22      0.30 o 
  -1  -5  26        0.05        0.19      0.34 o 
   1   5 -25        5.85        4.87      0.37 o 
  -1  -5  25        5.85        4.57      0.34 o 
   1   5 -24        0.41        0.07      0.40 o 
  -1  -5  24        0.41        0.32      0.33 o 
   1   5 -23        2.54        2.45      0.33 o 
  -1  -5  23        2.54        2.63      0.34 o 
   1   5 -22        0.84        0.61      0.31 o 
  -1  -5  22        0.84        0.51      0.33 o 
   1   5 -21        1.34        0.61      0.33 o 
  -1  -5  21        1.34        0.78      0.32 o 
   1   5 -20        9.58       10.18      0.37 o 
  -1  -5  20        9.58        9.78      0.37 o 
   1   5 -19       22.76       18.88      0.36 o 
  -1  -5  19       22.76       20.43      0.45 o 
   1   5 -18       29.09       29.58      0.51 o 
  -1  -5  18       29.09       30.91      0.53 o 
   1   5 -17       10.67        9.62      0.27 o 
  -1  -5  17       10.67       10.43      0.38 o 
   1   5 -16        1.46        1.75      0.29 o 
  -1  -5  16        1.46        2.17      0.34 o 
   1   5 -15      140.89      152.56      1.89 o 
  -1  -5  15      140.89      156.28      1.88 o 
   1   5 -14      105.83      117.03      1.50 o 
  -1  -5  14      105.83      117.65      1.43 o 
   1   5 -13        0.06       -0.31      0.31 o 
  -1  -5  13        0.06       -0.23      0.35 o 
   1   5 -12        1.12        0.64      0.26 o 
  -1  -5  12        1.12        0.74      0.29 o 
   1   5 -11        5.32        4.37      0.19 o 
  -1  -5  11        5.32        4.34      0.31 o 
   1   5 -10       23.10       22.49      0.40 o 
  -1  -5  10       23.10       22.72      0.47 o 
   1   5  -9       33.12       32.20      0.46 o 
  -1  -5   9       33.12       31.77      0.56 o 
   1   5  -8      272.54      275.06      2.89 o 
  -1  -5   8      272.54      275.99      3.20 o 
   1   5  -7      573.40      576.20      5.85 o 
  -1  -5   7      573.40      577.90      5.95 o 
   1   5  -6       60.09       51.75      0.67 o 
  -1  -5   6       60.09       51.96      0.72 o 
   1   5  -5        0.05        0.19      0.17 o 
  -1  -5   5        0.05        0.79      0.28 o 
   1   5  -4       44.98       45.78      0.62 o 
  -1  -5   4       44.98       44.38      0.62 o 
   1   5  -3      248.05      255.91      2.67 o 
  -1  -5   3      248.05      248.42      2.54 o 
   1   5  -2       47.11       50.05      0.67 o 
  -1  -5   2       47.11       49.74      0.66 o 
   1   5  -1        6.38        6.58      0.25 o 
  -1  -5   1        6.38        6.39      0.25 o 
   1   5   0        4.81        4.09      0.23 o 
  -1  -5   0        4.81        4.02      0.24 o 
   1   5   1        6.09        6.20      0.25 o 
  -1  -5  -1        6.09        5.73      0.23 o 
   1   5   2        0.38        0.67      0.22 o 
  -1  -5  -2        0.38        0.59      0.21 o 
   1   5   3       22.49       29.33      0.49 o 
  -1  -5  -3       22.49       27.90      0.41 o 
   1   5   4        9.63        6.03      0.26 o 
  -1  -5  -4        9.63        5.77      0.24 o 
   1   5   5      108.69       96.60      1.21 o 
  -1  -5  -5      108.69       93.36      1.04 o 
   1   5   6       99.39      100.95      1.22 o 
  -1  -5  -6       99.39       97.96      1.09 o 
   1   5   7        1.86        1.28      0.24 o 
  -1  -5  -7        1.86        1.30      0.22 o 
   1   5   8        0.10        0.33      0.21 o 
  -1  -5  -8        0.10        0.50      0.23 o 
   1   5   9        0.18        0.33      0.20 o 
  -1  -5  -9        0.18       -0.01      0.28 o 
   1   5  10       49.09       47.91      0.68 o 
  -1  -5 -10       49.09       46.52      0.71 o 
   1   5  11        0.06       -0.30      0.39 o 
  -1  -5 -11        0.06       -0.18      0.36 o 
   1   5  12        0.22        0.18      0.21 o 
  -1  -5 -12        0.22       -0.24      0.28 o 
   1   5  13        4.60        5.03      0.22 o 
  -1  -5 -13        4.60        4.50      0.24 o 
   1   5  14        1.00        0.68      0.16 o 
  -1  -5 -14        1.00        0.73      0.22 o 
   1   5  15        5.51        6.15      0.33 o 
  -1  -5 -15        5.51        5.46      0.25 o 
   1   5  16       16.76       17.96      0.42 o 
  -1  -5 -16       16.76       17.35      0.39 o 
   1   5  17       20.68       19.72      0.51 o 
  -1  -5 -17       20.68       17.57      0.38 o 
   1   5  18        2.07        2.01      0.25 o 
  -1  -5 -18        2.07        1.59      0.23 o 
   1   5  19       21.53       19.06      0.46 o 
  -1  -5 -19       21.53       19.53      0.47 o 
   1   5  20        5.34        6.09      0.43 o 
  -1  -5 -20        5.34        5.52      0.32 o 
   1   5  21        3.59        4.20      0.49 o 
  -1  -5 -21        3.59        2.94      0.27 o 
   1   5  22        6.55        5.84      0.40 o 
  -1  -5 -22        6.55        6.43      0.36 o 
   1   5  23        1.13        0.87      0.35 o 
  -1  -5 -23        1.13        0.31      0.36 o 
   1   5  24        5.66        7.62      0.50 o 
  -1  -5 -24        5.66        7.61      0.47 o 
   1   5  25        3.39        3.91      0.50 o 
  -1  -5 -25        3.39        3.41      0.41 o 
   1   5  26        4.59        5.80      0.43 o 
  -1  -5 -26        4.59        5.83      0.43 o 
   1   5  27        0.52        0.86      0.39 o 
  -1  -5 -27        0.52        0.28      0.43 o 
   1   5  28        0.30       -0.22      0.58 o 
  -1  -5 -28        0.30       -0.31      0.45 o 
   1   5  29        1.27        1.56      0.44 o 
  -1  -5 -29        1.27        0.78      0.68 o 
   1   5  30        3.00        4.42      0.51 o 
  -1  -5 -30        3.00        4.43      0.57 o 
   1   6 -27        1.65        2.53      0.50 o 
  -1  -6  27        1.65        2.62      0.49 o 
   1   6 -26       15.53       20.65      0.58 o 
  -1  -6  26       15.53       22.01      0.60 o 
   1   6 -25        0.07        0.10      0.47 o 
  -1  -6  25        0.07        0.89      0.48 o 
   1   6 -24        5.88        7.27      0.49 o 
  -1  -6  24        5.88        7.74      0.57 o 
   1   6 -23        0.46        0.69      0.29 o 
  -1  -6  23        0.46        0.35      0.38 o 
   1   6 -22        0.74        0.98      0.32 o 
  -1  -6  22        0.74        1.20      0.40 o 
   1   6 -21        0.15        0.42      0.32 o 
  -1  -6  21        0.15       -0.21      0.54 o 
   1   6 -20        0.52        0.77      0.29 o 
  -1  -6  20        0.52        0.80      0.35 o 
   1   6 -19        0.01       -0.31      0.41 o 
  -1  -6  19        0.01        0.03      0.36 o 
   1   6 -18       26.61       30.84      0.59 o 
  -1  -6  18       26.61       29.79      0.60 o 
   1   6 -17        5.15        4.27      0.33 o 
  -1  -6  17        5.15        3.42      0.37 o 
   1   6 -16       58.88       63.17      0.88 o 
  -1  -6  16       58.88       63.67      0.91 o 
   1   6 -15        0.06       -0.17      0.45 o 
  -1  -6  15        0.06       -0.07      0.49 o 
   1   6 -14        4.69        3.22      0.31 o 
  -1  -6  14        4.69        3.77      0.34 o 
   1   6 -13       12.85       12.48      0.36 o 
  -1  -6  13       12.85       12.58      0.43 o 
   1   6 -12        3.11        2.38      0.29 o 
  -1  -6  12        3.11        2.43      0.34 o 
   1   6 -11        1.72        1.40      0.19 o 
  -1  -6  11        1.72        1.33      0.32 o 
   1   6 -10        4.17        4.36      0.22 o 
  -1  -6  10        4.17        4.24      0.31 o 
   1   6  -9        0.40        0.53      0.19 o 
  -1  -6   9        0.40        0.09      0.30 o 
   1   6  -8        4.64        4.45      0.20 o 
  -1  -6   8        4.64        4.23      0.34 o 
   1   6  -7        2.40        1.79      0.20 o 
  -1  -6   7        2.40        2.09      0.29 o 
   1   6  -6       44.23       46.79      0.66 o 
  -1  -6   6       44.23       45.64      0.67 o 
   1   6  -5       24.30       22.93      0.42 o 
  -1  -6   5       24.30       21.53      0.40 o 
   1   6  -4        0.94        1.11      0.23 o 
  -1  -6   4        0.94        0.60      0.26 o 
   1   6  -3       10.68       10.35      0.28 o 
  -1  -6   3       10.68       10.16      0.31 o 
   1   6  -2        1.62        1.72      0.23 o 
  -1  -6   2        1.62        1.53      0.26 o 
   1   6  -1        4.79        5.68      0.26 o 
  -1  -6   1        4.79        5.25      0.26 o 
   1   6   0        0.90        0.74      0.24 o 
  -1  -6   0        0.90        0.62      0.25 o 
   1   6   1       10.21       10.83      0.31 o 
  -1  -6  -1       10.21       10.86      0.31 o 
   1   6   2       16.43       15.05      0.34 o 
  -1  -6  -2       16.43       14.18      0.32 o 
   1   6   3        1.21        0.60      0.24 o 
  -1  -6  -3        1.21        0.67      0.24 o 
   1   6   4      134.37      134.11      1.48 o 
  -1  -6  -4      134.37      130.57      1.35 o 
   1   6   5       54.89       57.73      0.82 o 
  -1  -6  -5       54.89       56.67      0.71 o 
   1   6   6       71.96       68.19      0.91 o 
  -1  -6  -6       71.96       66.38      0.81 o 
   1   6   7        0.24        0.43      0.24 o 
  -1  -6  -7        0.24        0.51      0.27 o 
   1   6   8      146.63      145.89      1.68 o 
  -1  -6  -8      146.63      142.10      1.50 o 
   1   6   9        7.94        7.81      0.31 o 
  -1  -6  -9        7.94        7.95      0.33 o 
   1   6  10        0.26        0.24      0.24 o 
  -1  -6 -10        0.26        0.43      0.28 o 
   1   6  11       13.36       12.83      0.35 o 
  -1  -6 -11       13.36       12.15      0.33 o 
   1   6  12       18.59       18.83      0.50 o 
  -1  -6 -12       18.59       19.62      0.50 o 
   1   6  13        4.95        5.05      0.34 o 
  -1  -6 -13        4.95        4.98      0.27 o 
   1   6  14        0.02       -0.21      0.50 o 
  -1  -6 -14        0.02        0.14      0.24 o 
   1   6  15        6.13        5.80      0.35 o 
  -1  -6 -15        6.13        6.12      0.34 o 
   1   6  16        7.68        6.77      0.39 o 
  -1  -6 -16        7.68        6.81      0.32 o 
   1   6  17        0.01       -0.03      0.41 o 
  -1  -6 -17        0.01       -0.14      0.33 o 
   1   6  18        0.03       -0.05      0.40 o 
  -1  -6 -18        0.03        0.01      0.36 o 
   1   6  19        8.45        9.28      0.42 o 
  -1  -6 -19        8.45        8.66      0.46 o 
   1   6  20        4.08        3.73      0.41 o 
  -1  -6 -20        4.08        3.62      0.40 o 
   1   6  21        0.01       -0.50      0.50 o 
  -1  -6 -21        0.01        0.18      0.39 o 
   1   6  22        0.29        0.16      0.50 o 
  -1  -6 -22        0.29       -0.42      0.42 o 
   1   6  23        0.99        0.46      0.39 o 
  -1  -6 -23        0.99        0.63      0.38 o 
   1   6  24        5.64        6.53      0.44 o 
  -1  -6 -24        5.64        6.85      0.42 o 
   1   6  25        0.00       -0.04      0.44 o 
  -1  -6 -25        0.00       -0.05      0.34 o 
   1   6  26        0.00       -0.04      0.53 o 
  -1  -6 -26        0.00        0.30      0.51 o 
   1   6  27        0.13        0.03      0.56 o 
  -1  -6 -27        0.13        0.22      0.62 o 
   1   7 -23        0.04        0.68      0.82 o 
  -1  -7  23        0.04        0.02      0.59 o 
   1   7 -22        1.91        1.38      1.00 o 
  -1  -7  22        1.91        2.38      0.85 o 
   1   7 -21        0.05       -0.02      0.85 o 
  -1  -7  21        0.05       -0.69      0.69 o 
   1   7 -20        0.55        1.17      0.49 o 
  -1  -7  20        0.55        0.39      0.50 o 
   1   7 -19        0.02        0.22      0.35 o 
  -1  -7  19        0.02        0.26      0.40 o 
   1   7 -18        3.40        2.66      0.33 o 
  -1  -7  18        3.40        3.26      0.40 o 
   1   7 -17        3.76        4.96      0.36 o 
  -1  -7  17        3.76        4.55      0.43 o 
   1   7 -16       10.89       12.36      0.43 o 
  -1  -7  16       10.89       13.18      0.49 o 
   1   7 -15       21.15       25.98      0.56 o 
  -1  -7  15       21.15       26.99      0.56 o 
   1   7 -14       11.87       12.37      0.44 o 
  -1  -7  14       11.87       12.34      0.42 o 
   1   7 -13        0.94        1.42      0.33 o 
  -1  -7  13        0.94        0.25      0.36 o 
   1   7 -12        1.14        1.27      0.29 o 
  -1  -7  12        1.14        0.92      0.32 o 
   1   7 -11        0.15       -0.27      0.27 o 
  -1  -7  11        0.15       -0.06      0.38 o 
   1   7 -10        0.54        0.43      0.33 o 
  -1  -7  10        0.54        0.47      0.29 o 
   1   7  -9        5.44        5.69      0.35 o 
  -1  -7   9        5.44        4.84      0.32 o 
   1   7  -8        5.40        5.87      0.34 o 
  -1  -7   8        5.40        5.33      0.34 o 
   1   7  -7       16.40       17.51      0.39 o 
  -1  -7   7       16.40       17.00      0.44 o 
   1   7  -6        1.00        1.39      0.24 o 
  -1  -7   6        1.00        1.29      0.30 o 
   1   7  -5        7.87        9.25      0.29 o 
  -1  -7   5        7.87        9.68      0.34 o 
   1   7  -4       11.88       11.65      0.34 o 
  -1  -7   4       11.88       11.76      0.38 o 
   1   7  -3       14.95       14.91      0.39 o 
  -1  -7   3       14.95       14.49      0.38 o 
   1   7  -2        0.13        0.09      0.26 o 
  -1  -7   2        0.13        0.10      0.26 o 
   1   7  -1        8.73        8.95      0.31 o 
  -1  -7   1        8.73        9.39      0.31 o 
   1   7   0        0.00       -0.13      0.36 o 
  -1  -7   0        0.00       -0.02      0.33 o 
   1   7   1        9.43        8.20      0.30 o 
  -1  -7  -1        9.43        7.80      0.30 o 
   1   7   2        0.31        0.17      0.24 o 
  -1  -7  -2        0.31        0.29      0.26 o 
   1   7   3        1.59        2.26      0.28 o 
  -1  -7  -3        1.59        2.12      0.28 o 
   1   7   4       23.69       23.48      0.50 o 
  -1  -7  -4       23.69       23.03      0.43 o 
   1   7   5       40.51       42.10      0.67 o 
  -1  -7  -5       40.51       41.08      0.58 o 
   1   7   6       39.93       36.20      0.63 o 
  -1  -7  -6       39.93       35.58      0.59 o 
   1   7   7        0.70        1.09      0.23 o 
  -1  -7  -7        0.70        1.22      0.26 o 
   1   7   8        8.27        7.67      0.32 o 
  -1  -7  -8        8.27        7.76      0.33 o 
   1   7   9        2.44        2.92      0.42 o 
  -1  -7  -9        2.44        2.83      0.34 o 
   1   7  10        0.34        0.08      0.34 o 
  -1  -7 -10        0.34        0.08      0.29 o 
   1   7  11        5.11        3.10      0.38 o 
  -1  -7 -11        5.11        3.74      0.30 o 
   1   7  12        1.26        1.28      0.38 o 
  -1  -7 -12        1.26        0.81      0.25 o 
   1   7  13        0.40        0.72      0.37 o 
  -1  -7 -13        0.40        0.73      0.34 o 
   1   7  14        0.23        0.20      0.39 o 
  -1  -7 -14        0.23        0.76      0.41 o 
   1   7  15        2.91        3.29      0.50 o 
  -1  -7 -15        2.91        3.65      0.44 o 
   1   7  16        0.00        0.26      0.50 o 
  -1  -7 -16        0.00        0.10      0.52 o 
   1   7  17        3.70        3.91      0.73 o 
  -1  -7 -17        3.70        4.05      0.49 o 
   1   7  18        4.28        5.75      0.73 o 
  -1  -7 -18        4.28        5.27      0.46 o 
   1   7  19        1.39        1.09      0.49 o 
  -1  -7 -19        1.39        1.79      0.39 o 
   1   7  20        0.01       -0.85      0.85 o 
  -1  -7 -20        0.01        0.22      0.48 o 
   1   7  21        0.69        1.08      0.55 o 
  -1  -7 -21        0.69        0.52      0.42 o 
   1   7  22        0.99        0.00      0.77 o 
  -1  -7 -22        0.99        0.43      0.36 o 
   1   8 -17        0.22       -0.69      0.69 o 
  -1  -8  17        0.22       -0.25      0.93 o 
   1   8 -16        1.41        0.26      0.53 o 
  -1  -8  16        1.41        0.98      0.50 o 
   1   8 -15        0.10       -0.04      0.49 o 
  -1  -8  15        0.10       -0.39      0.39 o 
   1   8 -14        0.17        0.24      0.67 o 
  -1  -8  14        0.17        0.61      0.40 o 
   1   8 -13        2.66        2.01      0.47 o 
  -1  -8  13        2.66        1.85      0.51 o 
   1   8 -12        0.33       -0.11      0.48 o 
  -1  -8  12        0.33        0.37      0.46 o 
   1   8 -11        1.29        1.07      0.47 o 
  -1  -8  11        1.29        1.14      0.42 o 
   1   8 -10        0.63        0.44      0.50 o 
  -1  -8  10        0.63        0.51      0.37 o 
   1   8  -9        1.51        1.26      0.35 o 
  -1  -8   9        1.51        1.35      0.34 o 
   1   8  -8        4.32        3.36      0.38 o 
  -1  -8   8        4.32        2.74      0.36 o 
   1   8  -7        1.11        0.60      0.39 o 
  -1  -8   7        1.11        0.56      0.36 o 
   1   8  -6        4.44        3.76      0.38 o 
  -1  -8   6        4.44        2.88      0.38 o 
   1   8  -5        0.24        0.14      0.35 o 
  -1  -8   5        0.24        0.13      0.50 o 
   1   8  -4        8.54        9.78      0.45 o 
  -1  -8   4        8.54        9.97      0.39 o 
   1   8  -3        0.30        0.31      0.42 o 
  -1  -8   3        0.30        0.45      0.36 o 
   1   8  -2        0.16       -0.23      0.51 o 
  -1  -8   2        0.16        0.04      0.55 o 
   1   8  -1        0.00       -0.32      0.32 o 
  -1  -8   1        0.00       -0.26      0.49 o 
   1   8   0        2.07        2.56      0.32 o 
  -1  -8   0        2.07        1.66      0.36 o 
   1   8   1        0.21        0.31      0.30 o 
  -1  -8  -1        0.21        0.04      0.35 o 
   1   8   2        0.16        0.19      0.34 o 
  -1  -8  -2        0.16       -0.25      0.44 o 
   1   8   3        5.20        3.75      0.32 o 
  -1  -8  -3        5.20        3.41      0.34 o 
   1   8   4        0.30        0.36      0.27 o 
  -1  -8  -4        0.30        0.17      0.28 o 
   1   8   5        4.67        5.42      0.36 o 
  -1  -8  -5        4.67        4.92      0.36 o 
   1   8   6        0.02       -0.13      0.29 o 
  -1  -8  -6        0.02        0.02      0.30 o 
   1   8   7        1.42        1.72      0.40 o 
  -1  -8  -7        1.42        2.13      0.41 o 
   1   8   8        0.17        0.43      0.40 o 
  -1  -8  -8        0.17        0.23      0.30 o 
   1   8   9        0.00       -0.38      0.74 o 
  -1  -8  -9        0.00       -0.26      0.45 o 
   1   8  10        0.13        0.22      0.34 o 
  -1  -8 -10        0.13       -0.04      0.38 o 
   1   8  11        0.12        0.26      0.35 o 
  -1  -8 -11        0.12        0.21      0.45 o 
   1   8  12        0.26        0.13      0.41 o 
  -1  -8 -12        0.26        0.23      0.47 o 
   1   8  13        0.00        0.24      0.34 o 
  -1  -8 -13        0.00       -0.05      0.45 o 
   1   8  14        1.42        0.84      0.58 o 
  -1  -8 -14        1.42        2.27      0.56 o 
   1   8  15        0.10        0.29      0.47 o 
  -1  -8 -15        0.10       -0.51      0.51 o 
   1   8  16       10.87       15.68      0.84 o 
  -1  -8 -16       10.87       12.80      0.44 o 
   2   0 -34        0.31       -0.05      0.46 o 
   2   0 -32        0.75        0.73      0.45 o 
   2   0 -30        2.84        2.51      0.35 o 
   2   0 -28        9.64        8.04      0.37 o 
   2   0 -26        4.19        2.50      0.33 o 
   2   0 -24       26.80       27.56      0.53 o 
   2   0 -22      517.86      548.87      5.82 o 
   2   0 -20        0.24       -0.26      0.26 o 
   2   0 -18      104.10      107.26      1.29 o 
   2   0 -16       19.67       18.78      0.43 o 
   2   0 -14        1.14        2.24      0.27 o 
   2   0 -12        3.22        3.06      0.25 o 
   2   0 -10     1632.16     1636.30     17.73 o 
   2   0  -8       48.19       46.67      0.62 o 
   2   0  -6       53.12       49.62      0.65 o 
   2   0  -4      117.40      116.98      1.31 o 
   2   0  -2        0.54        0.57      0.15 o 
   2   0   0        4.97        7.32      0.29 o 
   2   0   2       73.47       69.00      1.09 o 
   2   0   4      372.27      351.08      3.92 o 
   2   0   6       36.48       34.25      0.49 o 
   2   0   8       58.68       54.60      0.65 o 
   2   0  10      117.24      137.83      1.52 o 
   2   0  12      183.53      199.25      2.18 o 
   2   0  14      149.82      152.47      1.82 o 
   2   0  16        9.45        9.41      0.26 o 
   2   0  18       23.06       24.36      0.42 o 
   2   0  20       21.31       23.31      0.45 o 
   2   0  22       21.97       20.96      0.40 o 
   2   0  24       11.19        8.30      0.30 o 
   2   0  26        0.88        0.25      0.30 o 
   2   0  28        0.14       -0.31      0.46 o 
   2   0  30        8.72        7.44      0.38 o 
   2   0  32        0.37        3.22      1.52 o 
   2   1 -34        0.00        0.04      0.52 o 
  -2  -1  34        0.00       -0.28      0.43 o 
   2   1 -33        7.49        8.08      0.36 o 
  -2  -1  33        7.49        7.91      0.38 o 
   2   1 -32        2.22        2.07      0.35 o 
  -2  -1  32        2.22        2.26      0.35 o 
   2   1 -31        9.21       11.18      0.40 o 
  -2  -1  31        9.21       11.29      0.44 o 
   2   1 -30        0.50        0.67      0.46 o 
  -2  -1  30        0.50        0.64      0.34 o 
   2   1 -29        2.40        2.83      0.50 o 
  -2  -1  29        2.40        1.89      0.31 o 
   2   1 -28        8.24        8.32      0.35 o 
  -2  -1  28        8.24        9.25      0.35 o 
   2   1 -27        0.18        0.26      0.30 o 
  -2  -1  27        0.18       -0.24      0.42 o 
   2   1 -26        0.89        0.87      0.31 o 
  -2  -1  26        0.89        0.83      0.33 o 
   2   1 -25       50.53       46.31      0.70 o 
  -2  -1  25       50.53       47.91      0.73 o 
   2   1 -24       70.10       69.67      0.96 o 
  -2  -1  24       70.10       69.78      0.94 o 
   2   1 -23        1.20        1.37      0.34 o 
  -2  -1  23        1.20        1.99      0.30 o 
   2   1 -22        0.05       -0.29      0.29 o 
  -2  -1  22        0.05       -0.03      0.25 o 
   2   1 -21       29.62       29.16      0.52 o 
  -2  -1  21       29.62       29.27      0.52 o 
   2   1 -20       21.79       23.01      0.47 o 
  -2  -1  20       21.79       22.89      0.44 o 
   2   1 -19       13.05       12.53      0.38 o 
  -2  -1  19       13.05       12.42      0.36 o 
   2   1 -18        6.76        8.34      0.35 o 
  -2  -1  18        6.76        7.69      0.31 o 
   2   1 -17        7.05        7.93      0.35 o 
  -2  -1  17        7.05        7.38      0.32 o 
   2   1 -16        1.29        0.76      0.30 o 
  -2  -1  16        1.29        0.66      0.26 o 
   2   1 -15       11.19       11.55      0.36 o 
  -2  -1  15       11.19       11.06      0.33 o 
   2   1 -14        3.08        2.84      0.28 o 
  -2  -1  14        3.08        2.93      0.25 o 
   2   1 -13        7.13        7.27      0.31 o 
  -2  -1  13        7.13        7.49      0.27 o 
   2   1 -12       76.92       77.20      1.09 o 
  -2  -1  12       76.92       77.36      0.84 o 
   2   1 -11       17.89       21.04      0.45 o 
  -2  -1  11       17.89       21.29      0.35 o 
   2   1 -10      207.37      208.50      2.57 o 
  -2  -1  10      207.37      209.26      2.21 o 
   2   1  -9      130.52      127.81      1.45 o 
  -2  -1   9      130.52      128.00      1.39 o 
   2   1  -8      148.30      144.72      1.67 o 
  -2  -1   8      148.30      143.75      1.54 o 
   2   1  -7       74.91       74.14      0.88 o 
  -2  -1   7       74.91       74.13      0.86 o 
   2   1  -6        0.01        0.02      0.13 o 
  -2  -1   6        0.01       -0.11      0.14 o 
   2   1  -5       85.89       84.12      1.00 o 
  -2  -1   5       85.89       85.62      0.96 o 
   2   1  -4       29.05       33.17      0.46 o 
  -2  -1   4       29.05       32.47      0.48 o 
   2   1  -3      511.32      492.26      5.22 o 
  -2  -1   3      511.32      489.33      5.18 o 
   2   1  -2      163.92      171.96      2.17 o 
  -2  -1   2      163.92      170.28      1.88 o 
   2   1  -1      206.80      205.22      2.86 o 
  -2  -1   1      206.80      206.25      2.50 o 
   2   1   0     1674.78     1841.94     21.61 o 
  -2  -1   0     1674.78     1853.41     20.34 o 
   2   1   1      297.82      315.54      3.93 o 
  -2  -1  -1      297.82      318.16      3.71 o 
   2   1   2       23.80       27.64      0.47 o 
  -2  -1  -2       23.80       27.91      0.43 o 
   2   1   3       14.07       14.43      0.31 o 
  -2  -1  -3       14.07       14.76      0.30 o 
   2   1   4       10.54        9.37      0.25 o 
  -2  -1  -4       10.54        9.49      0.28 o 
   2   1   5       32.28       33.27      0.48 o 
  -2  -1  -5       32.28       34.48      0.43 o 
   2   1   6        0.68        0.98      0.13 o 
  -2  -1  -6        0.68        0.98      0.11 o 
   2   1   7       46.49       52.27      0.64 o 
  -2  -1  -7       46.49       52.15      0.64 o 
   2   1   8        0.00        0.08      0.23 o 
  -2  -1  -8        0.00       -0.04      0.14 o 
   2   1   9      393.46      410.81      4.30 o 
  -2  -1  -9      393.46      412.49      4.28 o 
   2   1  10       10.20        9.18      0.22 o 
  -2  -1 -10       10.20        9.13      0.25 o 
   2   1  11       98.64      104.79      1.24 o 
  -2  -1 -11       98.64      104.12      1.27 o 
   2   1  12      150.76      164.25      2.04 o 
  -2  -1 -12      150.76      164.58      1.91 o 
   2   1  13       66.49       61.88      0.73 o 
  -2  -1 -13       66.49       61.22      0.79 o 
   2   1  14        6.46        5.79      0.20 o 
  -2  -1 -14        6.46        6.23      0.24 o 
   2   1  15       19.44       20.24      0.38 o 
  -2  -1 -15       19.44       19.85      0.35 o 
   2   1  16       39.10       41.55      0.53 o 
  -2  -1 -16       39.10       40.56      0.65 o 
   2   1  17        4.31        4.12      0.17 o 
  -2  -1 -17        4.31        4.07      0.25 o 
   2   1  18       46.13       42.86      0.55 o 
  -2  -1 -18       46.13       41.77      0.68 o 
   2   1  19        0.25        0.23      0.21 o 
  -2  -1 -19        0.25        0.16      0.24 o 
   2   1  20        2.76        2.49      0.19 o 
  -2  -1 -20        2.76        2.36      0.27 o 
   2   1  21       20.24       19.14      0.37 o 
  -2  -1 -21       20.24       19.03      0.43 o 
   2   1  22       88.69       81.51      1.06 o 
  -2  -1 -22       88.69       82.02      1.08 o 
   2   1  23       10.18        8.84      0.33 o 
  -2  -1 -23       10.18        9.37      0.33 o 
   2   1  24        0.98        0.96      0.27 o 
  -2  -1 -24        0.98        0.53      0.30 o 
   2   1  25       18.80       16.77      0.45 o 
  -2  -1 -25       18.80       18.02      0.50 o 
   2   1  26        0.28        0.20      0.28 o 
  -2  -1 -26        0.28       -0.12      0.28 o 
   2   1  27        0.05       -0.34      0.43 o 
  -2  -1 -27        0.05       -0.17      0.26 o 
   2   1  28        0.46        0.71      0.55 o 
  -2  -1 -28        0.46        0.35      0.32 o 
   2   1  29        0.01        0.15      0.47 o 
  -2  -1 -29        0.01        0.22      0.36 o 
   2   1  30        0.00        0.99      0.53 o 
  -2  -1 -30        0.00       -0.27      0.37 o 
   2   1  31        0.02        0.13      0.52 o 
  -2  -1 -31        0.02        0.21      0.33 o 
   2   1  32        0.49        0.61      0.56 o 
  -2  -1 -32        0.49        0.06      0.32 o 
   2   1  33        0.30       -0.44      0.57 o 
  -2  -1 -33        0.30        0.62      0.42 o 
   2   2 -34        0.17       -0.01      0.59 o 
  -2  -2  34        0.17       -0.05      0.54 o 
   2   2 -33        1.67        1.18      0.40 o 
  -2  -2  33        1.67        1.85      0.46 o 
   2   2 -32        2.21        2.11      0.43 o 
  -2  -2  32        2.21        2.01      0.45 o 
   2   2 -31        3.80        3.74      0.42 o 
  -2  -2  31        3.80        4.50      0.57 o 
   2   2 -30        1.32        1.63      0.35 o 
  -2  -2  30        1.32        2.05      0.46 o 
   2   2 -29        9.53       10.89      0.41 o 
  -2  -2  29        9.53       11.49      0.49 o 
   2   2 -28        1.71        1.54      0.35 o 
  -2  -2  28        1.71        1.44      0.41 o 
   2   2 -27        0.43        0.58      0.32 o 
  -2  -2  27        0.43        0.51      0.38 o 
   2   2 -26        1.93        1.72      0.28 o 
  -2  -2  26        1.93        1.99      0.40 o 
   2   2 -25        1.19        1.36      0.30 o 
  -2  -2  25        1.19        1.23      0.30 o 
   2   2 -24        1.24        0.24      0.29 o 
  -2  -2  24        1.24        0.98      0.29 o 
   2   2 -23        0.13        0.41      0.30 o 
  -2  -2  23        0.13        0.08      0.29 o 
   2   2 -22       11.87       10.63      0.36 o 
  -2  -2  22       11.87       11.25      0.38 o 
   2   2 -21        1.86        1.19      0.29 o 
  -2  -2  21        1.86        0.78      0.25 o 
   2   2 -20        2.50        1.73      0.29 o 
  -2  -2  20        2.50        1.70      0.26 o 
   2   2 -19       35.49       34.79      0.56 o 
  -2  -2  19       35.49       37.10      0.54 o 
   2   2 -18       26.20       27.46      0.51 o 
  -2  -2  18       26.20       29.76      0.49 o 
   2   2 -17       54.40       48.21      0.74 o 
  -2  -2  17       54.40       49.81      0.67 o 
   2   2 -16        0.29        0.44      0.32 o 
  -2  -2  16        0.29        0.38      0.21 o 
   2   2 -15       10.50        9.68      0.35 o 
  -2  -2  15       10.50        9.38      0.25 o 
   2   2 -14      130.39      137.73      1.82 o 
  -2  -2  14      130.39      144.17      1.49 o 
   2   2 -13        0.08        0.15      0.27 o 
  -2  -2  13        0.08        0.78      0.21 o 
   2   2 -12        0.14       -0.01      0.27 o 
  -2  -2  12        0.14        0.07      0.21 o 
   2   2 -11       30.76       29.75      0.57 o 
  -2  -2  11       30.76       31.83      0.41 o 
   2   2 -10       60.67       57.33      0.88 o 
  -2  -2  10       60.67       59.37      0.68 o 
   2   2  -9       56.47       59.68      0.87 o 
  -2  -2   9       56.47       61.24      0.71 o 
   2   2  -8        1.37        1.01      0.22 o 
  -2  -2   8        1.37        1.06      0.14 o 
   2   2  -7        0.30        0.34      0.21 o 
  -2  -2   7        0.30       -0.01      0.17 o 
   2   2  -6       77.88       74.75      0.93 o 
  -2  -2   6       77.88       75.38      0.84 o 
   2   2  -5      187.48      186.88      2.11 o 
  -2  -2   5      187.48      188.58      1.89 o 
   2   2  -4      158.26      153.72      1.77 o 
  -2  -2   4      158.26      154.64      1.68 o 
   2   2  -3      525.25      537.02      5.74 o 
  -2  -2   3      525.25      547.02      5.44 o 
   2   2  -2     1153.86     1223.24     12.76 o 
  -2  -2   2     1153.86     1237.76     12.20 o 
   2   2  -1       52.89       52.19      0.74 o 
  -2  -2   1       52.89       55.17      0.64 o 
   2   2   0      348.44      363.65      4.13 o 
  -2  -2   0      348.44      368.87      3.56 o 
   2   2   1      669.75      677.90      7.50 o 
  -2  -2  -1      669.75      689.50      6.88 o 
   2   2   2      236.40      253.16      3.09 o 
  -2  -2  -2      236.40      261.13      2.70 o 
   2   2   3      190.77      206.23      2.59 o 
  -2  -2  -3      190.77      208.63      2.12 o 
   2   2   4       46.19       50.14      0.73 o 
  -2  -2  -4       46.19       50.92      0.62 o 
   2   2   5       24.70       28.55      0.47 o 
  -2  -2  -5       24.70       29.08      0.36 o 
   2   2   6        1.32        1.44      0.10 o 
  -2  -2  -6        1.32        1.22      0.15 o 
   2   2   7       17.81       16.34      0.32 o 
  -2  -2  -7       17.81       16.79      0.29 o 
   2   2   8        7.42        8.22      0.24 o 
  -2  -2  -8        7.42        8.18      0.23 o 
   2   2   9       12.74        9.81      0.26 o 
  -2  -2  -9       12.74        9.76      0.25 o 
   2   2  10       12.19       12.59      0.29 o 
  -2  -2 -10       12.19       12.83      0.27 o 
   2   2  11        0.00       -0.14      0.25 o 
  -2  -2 -11        0.00       -0.09      0.22 o 
   2   2  12      194.88      195.64      2.37 o 
  -2  -2 -12      194.88      197.01      2.26 o 
   2   2  13       26.03       23.70      0.50 o 
  -2  -2 -13       26.03       24.40      0.45 o 
   2   2  14        6.76        6.52      0.31 o 
  -2  -2 -14        6.76        6.92      0.30 o 
   2   2  15       82.12       81.01      1.18 o 
  -2  -2 -15       82.12       81.50      1.22 o 
   2   2  16        1.41        1.47      0.27 o 
  -2  -2 -16        1.41        1.37      0.29 o 
   2   2  17        2.83        2.18      0.32 o 
  -2  -2 -17        2.83        2.44      0.31 o 
   2   2  18       24.92       26.91      0.63 o 
  -2  -2 -18       24.92       25.62      0.53 o 
   2   2  19       46.38       49.31      0.92 o 
  -2  -2 -19       46.38       47.75      0.80 o 
   2   2  20        9.69       11.10      0.45 o 
  -2  -2 -20        9.69       10.33      0.35 o 
   2   2  21        0.19        0.22      0.40 o 
  -2  -2 -21        0.19        0.35      0.27 o 
   2   2  22       90.79       94.39      1.52 o 
  -2  -2 -22       90.79       91.80      1.24 o 
   2   2  23        0.31       -0.44      0.44 o 
  -2  -2 -23        0.31       -0.12      0.29 o 
   2   2  24       27.98       24.39      0.64 o 
  -2  -2 -24       27.98       22.93      0.52 o 
   2   2  25        0.01       -0.02      0.38 o 
  -2  -2 -25        0.01       -0.28      0.38 o 
   2   2  26        2.27        2.05      0.44 o 
  -2  -2 -26        2.27        2.03      0.34 o 
   2   2  27        0.21        0.44      0.50 o 
  -2  -2 -27        0.21        0.13      0.37 o 
   2   2  28        0.59        0.75      0.53 o 
  -2  -2 -28        0.59        0.53      0.36 o 
   2   2  29        0.79        1.09      0.55 o 
  -2  -2 -29        0.79        1.28      0.47 o 
   2   2  30        5.10        5.51      0.74 o 
  -2  -2 -30        5.10        5.61      0.78 o 
   2   2  31        0.05        0.16      0.66 o 
  -2  -2 -31        0.05       -0.05      0.42 o 
   2   2  32        3.93        5.90      0.60 o 
  -2  -2 -32        3.93        4.61      0.45 o 
   2   2  33        2.91        3.62      0.95 o 
  -2  -2 -33        2.91        2.71      0.48 o 
   2   3 -32        1.09        1.97      0.47 o 
  -2  -3  32        1.09        0.83      0.35 o 
   2   3 -31        1.44        1.83      0.42 o 
  -2  -3  31        1.44        2.04      0.38 o 
   2   3 -30        0.61        0.87      0.44 o 
  -2  -3  30        0.61        0.68      0.46 o 
   2   3 -29        0.86        0.53      0.37 o 
  -2  -3  29        0.86        0.75      0.41 o 
   2   3 -28        0.05        0.12      0.37 o 
  -2  -3  28        0.05        0.03      0.39 o 
   2   3 -27        5.50        5.44      0.39 o 
  -2  -3  27        5.50        5.34      0.40 o 
   2   3 -26        2.84        2.23      0.37 o 
  -2  -3  26        2.84        2.30      0.36 o 
   2   3 -25        6.43        6.77      0.40 o 
  -2  -3  25        6.43        6.82      0.38 o 
   2   3 -24        9.66        9.22      0.37 o 
  -2  -3  24        9.66       10.21      0.40 o 
   2   3 -23        4.13        3.49      0.36 o 
  -2  -3  23        4.13        3.33      0.36 o 
   2   3 -22       13.51       12.26      0.41 o 
  -2  -3  22       13.51       13.03      0.39 o 
   2   3 -21        0.26       -0.09      0.33 o 
  -2  -3  21        0.26       -0.28      0.36 o 
   2   3 -20        0.40        0.29      0.32 o 
  -2  -3  20        0.40       -0.08      0.40 o 
   2   3 -19       26.58       23.34      0.51 o 
  -2  -3  19       26.58       24.35      0.49 o 
   2   3 -18        5.49        3.89      0.32 o 
  -2  -3  18        5.49        4.51      0.34 o 
   2   3 -17       14.17       11.54      0.37 o 
  -2  -3  17       14.17       12.58      0.37 o 
   2   3 -16       20.02       18.14      0.45 o 
  -2  -3  16       20.02       19.15      0.43 o 
   2   3 -15        1.44        0.66      0.27 o 
  -2  -3  15        1.44        0.78      0.29 o 
   2   3 -14        5.74        5.32      0.33 o 
  -2  -3  14        5.74        5.60      0.31 o 
   2   3 -13      116.63      115.57      1.55 o 
  -2  -3  13      116.63      120.90      1.45 o 
   2   3 -12        3.70        5.76      0.31 o 
  -2  -3  12        3.70        5.83      0.30 o 
   2   3 -11       20.74       21.08      0.43 o 
  -2  -3  11       20.74       21.80      0.41 o 
   2   3 -10       16.49       15.86      0.38 o 
  -2  -3  10       16.49       15.39      0.36 o 
   2   3  -9        0.47        0.70      0.26 o 
  -2  -3   9        0.47        0.29      0.25 o 
   2   3  -8        1.71        1.16      0.25 o 
  -2  -3   8        1.71        1.55      0.25 o 
   2   3  -7      121.52      120.21      1.53 o 
  -2  -3   7      121.52      118.35      1.39 o 
   2   3  -6        0.01       -0.02      0.23 o 
  -2  -3   6        0.01       -0.16      0.24 o 
   2   3  -5        0.28        0.26      0.20 o 
  -2  -3   5        0.28        0.43      0.23 o 
   2   3  -4        0.34        0.83      0.17 o 
  -2  -3   4        0.34        1.00      0.16 o 
   2   3  -3      128.79      131.37      1.52 o 
  -2  -3   3      128.79      131.88      1.51 o 
   2   3  -2        0.24        0.52      0.21 o 
  -2  -3   2        0.24        0.46      0.17 o 
   2   3  -1        0.25        0.78      0.18 o 
  -2  -3   1        0.25        0.90      0.17 o 
   2   3   0       20.41       21.18      0.36 o 
  -2  -3   0       20.41       22.12      0.34 o 
   2   3   1      166.15      167.79      1.95 o 
  -2  -3  -1      166.15      171.84      1.66 o 
   2   3   2      155.07      166.74      1.93 o 
  -2  -3  -2      155.07      170.53      1.62 o 
   2   3   3       17.61       15.04      0.28 o 
  -2  -3  -3       17.61       14.95      0.24 o 
   2   3   4        0.47        0.25      0.19 o 
  -2  -3  -4        0.47        0.34      0.12 o 
   2   3   5        0.79        0.77      0.29 o 
  -2  -3  -5        0.79        0.72      0.14 o 
   2   3   6        1.86        2.75      0.19 o 
  -2  -3  -6        1.86        3.40      0.14 o 
   2   3   7       44.04       46.84      0.73 o 
  -2  -3  -7       44.04       46.50      0.62 o 
   2   3   8      116.82      119.00      1.65 o 
  -2  -3  -8      116.82      120.84      1.27 o 
   2   3   9       41.62       37.26      0.68 o 
  -2  -3  -9       41.62       38.58      0.59 o 
   2   3  10       27.64       31.32      0.57 o 
  -2  -3 -10       27.64       31.98      0.56 o 
   2   3  11        0.72        1.21      0.26 o 
  -2  -3 -11        0.72        1.18      0.27 o 
   2   3  12        4.07        3.60      0.30 o 
  -2  -3 -12        4.07        3.30      0.31 o 
   2   3  13      326.70      336.20      4.43 o 
  -2  -3 -13      326.70      336.15      4.08 o 
   2   3  14      339.44      344.26      4.47 o 
  -2  -3 -14      339.44      345.66      4.27 o 
   2   3  15      171.90      168.23      2.30 o 
  -2  -3 -15      171.90      170.51      2.33 o 
   2   3  16       18.63       18.69      0.47 o 
  -2  -3 -16       18.63       18.76      0.49 o 
   2   3  17        0.21       -0.04      0.28 o 
  -2  -3 -17        0.21       -0.27      0.27 o 
   2   3  18        3.13        2.09      0.36 o 
  -2  -3 -18        3.13        2.91      0.32 o 
   2   3  19       33.67       36.94      0.77 o 
  -2  -3 -19       33.67       36.44      0.73 o 
   2   3  20      130.22      138.90      2.19 o 
  -2  -3 -20      130.22      139.20      1.95 o 
   2   3  21       60.92       63.24      1.13 o 
  -2  -3 -21       60.92       60.02      0.92 o 
   2   3  22        1.50        1.77      0.43 o 
  -2  -3 -22        1.50        1.75      0.34 o 
   2   3  23        1.85        1.89      0.45 o 
  -2  -3 -23        1.85        1.56      0.31 o 
   2   3  24        4.28        3.60      0.44 o 
  -2  -3 -24        4.28        3.57      0.33 o 
   2   3  25        0.02        0.03      0.39 o 
  -2  -3 -25        0.02       -0.09      0.35 o 
   2   3  26       13.26       12.93      0.61 o 
  -2  -3 -26       13.26       13.51      0.43 o 
   2   3  27        2.09        1.81      0.46 o 
  -2  -3 -27        2.09        1.98      0.36 o 
   2   3  28        0.50        1.20      0.53 o 
  -2  -3 -28        0.50        0.47      0.40 o 
   2   3  29        0.10       -0.07      1.32 o 
  -2  -3 -29        0.10       -0.12      0.39 o 
   2   3  30        0.09        0.01      1.21 o 
  -2  -3 -30        0.09        0.56      0.49 o 
   2   3  31        0.72        0.69      1.31 o 
  -2  -3 -31        0.72        1.09      0.51 o 
   2   4 -31        0.54        0.64      0.60 o 
  -2  -4  31        0.54        0.32      0.40 o 
   2   4 -30        2.35        2.42      0.47 o 
  -2  -4  30        2.35        2.52      0.38 o 
   2   4 -29        1.88        1.03      0.51 o 
  -2  -4  29        1.88        2.14      0.43 o 
   2   4 -28        0.76        0.32      0.49 o 
  -2  -4  28        0.76        0.24      0.37 o 
   2   4 -27        4.86        2.72      0.44 o 
  -2  -4  27        4.86        3.83      0.41 o 
   2   4 -26        0.27       -0.41      0.41 o 
  -2  -4  26        0.27        0.27      0.41 o 
   2   4 -25        3.93        3.36      0.40 o 
  -2  -4  25        3.93        4.00      0.38 o 
   2   4 -24        7.63        8.90      0.41 o 
  -2  -4  24        7.63       10.41      0.39 o 
   2   4 -23        8.83        8.94      0.40 o 
  -2  -4  23        8.83       10.35      0.41 o 
   2   4 -22        0.39       -0.18      0.33 o 
  -2  -4  22        0.39        0.10      0.33 o 
   2   4 -21        9.36        8.11      0.39 o 
  -2  -4  21        9.36        9.25      0.36 o 
   2   4 -20        5.61        4.82      0.35 o 
  -2  -4  20        5.61        4.25      0.32 o 
   2   4 -19        0.77        0.39      0.32 o 
  -2  -4  19        0.77        0.40      0.28 o 
   2   4 -18        1.01        0.97      0.31 o 
  -2  -4  18        1.01        0.75      0.31 o 
   2   4 -17        7.06        6.28      0.35 o 
  -2  -4  17        7.06        6.60      0.35 o 
   2   4 -16        0.63        0.49      0.28 o 
  -2  -4  16        0.63        0.42      0.31 o 
   2   4 -15        3.80        3.72      0.30 o 
  -2  -4  15        3.80        3.67      0.33 o 
   2   4 -14        5.51        5.35      0.29 o 
  -2  -4  14        5.51        6.34      0.33 o 
   2   4 -13       10.03        9.60      0.34 o 
  -2  -4  13       10.03       10.00      0.36 o 
   2   4 -12        2.21        1.25      0.26 o 
  -2  -4  12        2.21        0.96      0.25 o 
   2   4 -11       11.80       12.62      0.36 o 
  -2  -4  11       11.80       12.08      0.38 o 
   2   4 -10       65.44       67.82      0.94 o 
  -2  -4  10       65.44       71.77      0.92 o 
   2   4  -9      244.20      243.67      2.86 o 
  -2  -4   9      244.20      248.23      2.80 o 
   2   4  -8      346.40      347.93      3.94 o 
  -2  -4   8      346.40      354.56      3.86 o 
   2   4  -7      114.02      104.44      1.43 o 
  -2  -4   7      114.02      106.86      1.31 o 
   2   4  -6       29.13       27.75      0.50 o 
  -2  -4   6       29.13       28.57      0.47 o 
   2   4  -5       49.41       47.72      0.72 o 
  -2  -4   5       49.41       48.88      0.72 o 
   2   4  -4       90.65       86.30      1.13 o 
  -2  -4   4       90.65       87.74      1.07 o 
   2   4  -3       15.70       15.90      0.32 o 
  -2  -4   3       15.70       15.89      0.31 o 
   2   4  -2       17.46       19.09      0.32 o 
  -2  -4   2       17.46       18.80      0.32 o 
   2   4  -1        3.66        4.38      0.20 o 
  -2  -4   1        3.66        4.43      0.20 o 
   2   4   0        3.00        3.67      0.22 o 
  -2  -4   0        3.00        3.66      0.20 o 
   2   4   1       25.90       29.14      0.49 o 
  -2  -4  -1       25.90       28.49      0.38 o 
   2   4   2        0.13        0.19      0.23 o 
  -2  -4  -2        0.13        0.31      0.17 o 
   2   4   3        2.53        1.39      0.21 o 
  -2  -4  -3        2.53        1.56      0.17 o 
   2   4   4       70.26       62.00      0.93 o 
  -2  -4  -4       70.26       63.28      0.71 o 
   2   4   5        8.13        7.18      0.36 o 
  -2  -4  -5        8.13        6.88      0.19 o 
   2   4   6      146.45      148.45      2.28 o 
  -2  -4  -6      146.45      151.16      1.42 o 
   2   4   7       27.37       26.48      0.59 o 
  -2  -4  -7       27.37       26.32      0.36 o 
   2   4   8        1.09        1.18      0.31 o 
  -2  -4  -8        1.09        0.96      0.33 o 
   2   4   9       68.39       68.40      1.17 o 
  -2  -4  -9       68.39       67.28      0.90 o 
   2   4  10       13.37       15.42      0.46 o 
  -2  -4 -10       13.37       14.81      0.42 o 
   2   4  11        7.54        6.40      0.31 o 
  -2  -4 -11        7.54        6.22      0.34 o 
   2   4  12        1.90        2.01      0.28 o 
  -2  -4 -12        1.90        1.65      0.33 o 
   2   4  13        1.27        1.13      0.27 o 
  -2  -4 -13        1.27        0.59      0.35 o 
   2   4  14        0.09       -0.32      0.32 o 
  -2  -4 -14        0.09        0.07      0.31 o 
   2   4  15       37.07       42.06      0.74 o 
  -2  -4 -15       37.07       41.68      0.75 o 
   2   4  16       26.87       26.85      0.57 o 
  -2  -4 -16       26.87       26.53      0.60 o 
   2   4  17       21.50       21.49      0.49 o 
  -2  -4 -17       21.50       21.60      0.56 o 
   2   4  18        0.61        0.96      0.32 o 
  -2  -4 -18        0.61        0.87      0.36 o 
   2   4  19       19.67       22.88      0.65 o 
  -2  -4 -19       19.67       22.36      0.57 o 
   2   4  20        8.14        8.36      0.47 o 
  -2  -4 -20        8.14        8.26      0.36 o 
   2   4  21        0.00        0.25      0.39 o 
  -2  -4 -21        0.00       -0.02      0.35 o 
   2   4  22        0.84        0.56      0.38 o 
  -2  -4 -22        0.84        1.06      0.36 o 
   2   4  23        0.94        1.11      0.52 o 
  -2  -4 -23        0.94        1.20      0.43 o 
   2   4  24       12.02       14.09      0.51 o 
  -2  -4 -24       12.02       12.29      0.43 o 
   2   4  25        3.99        5.62      0.48 o 
  -2  -4 -25        3.99        4.55      0.35 o 
   2   4  26        0.16        0.47      0.50 o 
  -2  -4 -26        0.16       -0.02      0.36 o 
   2   4  27        2.50        3.78      0.73 o 
  -2  -4 -27        2.50        3.44      0.44 o 
   2   4  28        5.31        5.98      0.70 o 
  -2  -4 -28        5.31        6.21      0.46 o 
   2   4  29        0.06       -0.58      0.58 o 
  -2  -4 -29        0.06        0.20      0.47 o 
   2   5 -28        2.48        2.46      0.60 o 
  -2  -5  28        2.48        3.35      0.40 o 
   2   5 -27        8.51       11.69      0.63 o 
  -2  -5  27        8.51       11.31      0.44 o 
   2   5 -26        0.59        0.90      0.48 o 
  -2  -5  26        0.59        0.73      0.40 o 
   2   5 -25        3.13        4.21      0.50 o 
  -2  -5  25        3.13        3.29      0.41 o 
   2   5 -24        0.80        1.18      0.38 o 
  -2  -5  24        0.80        1.23      0.41 o 
   2   5 -23        0.00        0.23      0.41 o 
  -2  -5  23        0.00       -0.02      0.42 o 
   2   5 -22        0.61        1.17      0.39 o 
  -2  -5  22        0.61        0.57      0.34 o 
   2   5 -21        1.37        1.01      0.42 o 
  -2  -5  21        1.37        0.77      0.42 o 
   2   5 -20        0.07        0.16      0.35 o 
  -2  -5  20        0.07       -0.21      0.48 o 
   2   5 -19        8.24       10.62      0.41 o 
  -2  -5  19        8.24       10.35      0.40 o 
   2   5 -18       11.02       12.36      0.43 o 
  -2  -5  18       11.02       12.32      0.40 o 
   2   5 -17        1.22        1.06      0.35 o 
  -2  -5  17        1.22        0.79      0.34 o 
   2   5 -16       28.08       29.40      0.60 o 
  -2  -5  16       28.08       30.10      0.57 o 
   2   5 -15        0.01        0.10      0.31 o 
  -2  -5  15        0.01        0.01      0.33 o 
   2   5 -14        1.50        1.34      0.30 o 
  -2  -5  14        1.50        2.39      0.35 o 
   2   5 -13        1.45        3.35      0.33 o 
  -2  -5  13        1.45        2.24      0.32 o 
   2   5 -12       10.18       10.72      0.41 o 
  -2  -5  12       10.18       11.31      0.39 o 
   2   5 -11        4.80        3.98      0.32 o 
  -2  -5  11        4.80        5.01      0.32 o 
   2   5 -10        0.02        0.28      0.19 o 
  -2  -5  10        0.02        0.00      0.28 o 
   2   5  -9       17.48       16.94      0.49 o 
  -2  -5   9       17.48       17.83      0.42 o 
   2   5  -8        2.63        2.90      0.34 o 
  -2  -5   8        2.63        3.13      0.28 o 
   2   5  -7       49.00       50.31      0.83 o 
  -2  -5   7       49.00       51.54      0.73 o 
   2   5  -6       29.08       30.16      0.60 o 
  -2  -5   6       29.08       29.27      0.49 o 
   2   5  -5      113.23      118.06      1.59 o 
  -2  -5   5      113.23      117.19      1.31 o 
   2   5  -4       12.60       13.05      0.38 o 
  -2  -5   4       12.60       11.97      0.31 o 
   2   5  -3        1.76        1.19      0.28 o 
  -2  -5   3        1.76        1.14      0.22 o 
   2   5  -2       14.73       16.28      0.32 o 
  -2  -5   2       14.73       16.07      0.33 o 
   2   5  -1       15.94       17.46      0.33 o 
  -2  -5   1       15.94       17.44      0.33 o 
   2   5   0        6.75        6.58      0.24 o 
  -2  -5   0        6.75        6.85      0.22 o 
   2   5   1        0.60        0.21      0.21 o 
  -2  -5  -1        0.60        0.14      0.27 o 
   2   5   2       35.74       31.57      0.53 o 
  -2  -5  -2       35.74       31.60      0.44 o 
   2   5   3       13.54       12.43      0.32 o 
  -2  -5  -3       13.54       12.27      0.25 o 
   2   5   4        4.01        3.61      0.26 o 
  -2  -5  -4        4.01        3.43      0.17 o 
   2   5   5       61.13       55.87      0.80 o 
  -2  -5  -5       61.13       54.92      0.59 o 
   2   5   6      112.64      107.06      1.60 o 
  -2  -5  -6      112.64      103.98      1.02 o 
   2   5   7       20.52       17.56      0.49 o 
  -2  -5  -7       20.52       17.18      0.29 o 
   2   5   8        2.34        1.70      0.31 o 
  -2  -5  -8        2.34        1.85      0.22 o 
   2   5   9        0.15        0.33      0.33 o 
  -2  -5  -9        0.15        0.07      0.36 o 
   2   5  10       11.30       12.17      0.42 o 
  -2  -5 -10       11.30       12.17      0.45 o 
   2   5  11       10.82       10.14      0.48 o 
  -2  -5 -11       10.82        9.69      0.39 o 
   2   5  12       19.30       19.05      0.62 o 
  -2  -5 -12       19.30       19.01      0.48 o 
   2   5  13        0.08        0.51      0.34 o 
  -2  -5 -13        0.08        0.21      0.33 o 
   2   5  14        0.49        0.93      0.34 o 
  -2  -5 -14        0.49        0.49      0.31 o 
   2   5  15        2.06        2.54      0.39 o 
  -2  -5 -15        2.06        2.50      0.41 o 
   2   5  16        2.77        3.25      0.30 o 
  -2  -5 -16        2.77        3.60      0.49 o 
   2   5  17        0.61        0.77      0.38 o 
  -2  -5 -17        0.61        1.06      0.48 o 
   2   5  18        0.91        1.30      0.41 o 
  -2  -5 -18        0.91        0.66      0.39 o 
   2   5  19        1.46        0.96      0.58 o 
  -2  -5 -19        1.46        0.81      0.42 o 
   2   5  20        2.26        1.90      0.50 o 
  -2  -5 -20        2.26        2.08      0.41 o 
   2   5  21        0.49        0.74      0.45 o 
  -2  -5 -21        0.49        0.58      0.51 o 
   2   5  22        1.36        1.94      0.60 o 
  -2  -5 -22        1.36        1.73      0.48 o 
   2   5  23        0.39        0.38      0.58 o 
  -2  -5 -23        0.39        0.29      0.39 o 
   2   5  24        0.78        2.15      0.64 o 
  -2  -5 -24        0.78        0.83      0.45 o 
   2   5  25        0.23        0.63      0.53 o 
  -2  -5 -25        0.23        0.56      0.47 o 
   2   5  26        0.45       -0.03      0.59 o 
  -2  -5 -26        0.45        0.79      0.60 o 
   2   5  27        0.27        0.68      0.62 o 
  -2  -5 -27        0.27        0.73      0.44 o 
   2   6 -24        4.05        4.89      0.47 o 
  -2  -6  24        4.05        4.63      0.48 o 
   2   6 -23        0.39        0.45      0.36 o 
  -2  -6  23        0.39        0.70      0.54 o 
   2   6 -22        0.00        0.33      0.37 o 
  -2  -6  22        0.00        0.31      0.53 o 
   2   6 -21        0.00       -0.21      0.47 o 
  -2  -6  21        0.00       -0.69      0.71 o 
   2   6 -20        2.92        2.17      0.41 o 
  -2  -6  20        2.92        3.29      0.46 o 
   2   6 -19        5.71        4.24      0.40 o 
  -2  -6  19        5.71        4.62      0.41 o 
   2   6 -18        0.26        0.25      0.41 o 
  -2  -6  18        0.26       -0.45      0.45 o 
   2   6 -17        4.64        6.67      0.43 o 
  -2  -6  17        4.64        7.12      0.47 o 
   2   6 -16       97.60      114.39      1.54 o 
  -2  -6  16       97.60      115.76      1.53 o 
   2   6 -15        2.88        2.48      0.41 o 
  -2  -6  15        2.88        3.53      0.38 o 
   2   6 -14        5.73        6.37      0.39 o 
  -2  -6  14        5.73        7.19      0.37 o 
   2   6 -13        1.16        1.02      0.36 o 
  -2  -6  13        1.16        0.73      0.35 o 
   2   6 -12        4.37        3.38      0.36 o 
  -2  -6  12        4.37        3.45      0.34 o 
   2   6 -11       10.68       10.06      0.42 o 
  -2  -6  11       10.68       11.87      0.41 o 
   2   6 -10        0.50        0.57      0.33 o 
  -2  -6  10        0.50        0.88      0.33 o 
   2   6  -9        0.49        0.57      0.31 o 
  -2  -6   9        0.49        0.26      0.33 o 
   2   6  -8        2.49        2.56      0.34 o 
  -2  -6   8        2.49        2.61      0.31 o 
   2   6  -7        0.31        0.91      0.33 o 
  -2  -6   7        0.31        0.42      0.28 o 
   2   6  -6        8.26       10.68      0.39 o 
  -2  -6   6        8.26        9.30      0.34 o 
   2   6  -5        2.63        2.47      0.31 o 
  -2  -6   5        2.63        2.55      0.29 o 
   2   6  -4       17.40       17.39      0.45 o 
  -2  -6   4       17.40       16.99      0.36 o 
   2   6  -3        0.93        0.81      0.29 o 
  -2  -6   3        0.93        1.03      0.22 o 
   2   6  -2       12.17       12.45      0.34 o 
  -2  -6   2       12.17       11.67      0.31 o 
   2   6  -1        1.89        1.44      0.26 o 
  -2  -6   1        1.89        1.47      0.25 o 
   2   6   0        0.23        0.23      0.26 o 
  -2  -6   0        0.23        0.06      0.24 o 
   2   6   1        0.38        0.16      0.28 o 
  -2  -6  -1        0.38        0.18      0.23 o 
   2   6   2        0.42        0.39      0.25 o 
  -2  -6  -2        0.42        0.35      0.22 o 
   2   6   3        6.18        6.11      0.31 o 
  -2  -6  -3        6.18        5.47      0.25 o 
   2   6   4        2.94        2.18      0.28 o 
  -2  -6  -4        2.94        2.40      0.27 o 
   2   6   5        0.25        0.48      0.26 o 
  -2  -6  -5        0.25        0.69      0.25 o 
   2   6   6       11.79       10.45      0.36 o 
  -2  -6  -6       11.79       10.34      0.30 o 
   2   6   7       11.13       10.94      0.40 o 
  -2  -6  -7       11.13       10.22      0.30 o 
   2   6   8        1.94        1.15      0.32 o 
  -2  -6  -8        1.94        1.39      0.26 o 
   2   6   9        0.50        0.54      0.29 o 
  -2  -6  -9        0.50        0.02      0.32 o 
   2   6  10        1.82        1.60      0.34 o 
  -2  -6 -10        1.82        1.62      0.43 o 
   2   6  11        0.72        0.90      0.29 o 
  -2  -6 -11        0.72        0.66      0.38 o 
   2   6  12        4.21        4.38      0.32 o 
  -2  -6 -12        4.21        4.11      0.46 o 
   2   6  13        2.27        2.05      0.32 o 
  -2  -6 -13        2.27        2.19      0.43 o 
   2   6  14        0.03       -0.38      0.44 o 
  -2  -6 -14        0.03       -0.17      0.37 o 
   2   6  15        0.02        0.37      0.36 o 
  -2  -6 -15        0.02       -0.10      0.44 o 
   2   6  16        0.47        0.32      0.39 o 
  -2  -6 -16        0.47        0.88      0.55 o 
   2   6  17       16.83       19.76      0.52 o 
  -2  -6 -17       16.83       18.85      0.60 o 
   2   6  18        0.32        0.16      0.40 o 
  -2  -6 -18        0.32        0.18      0.54 o 
   2   6  19        0.07       -0.07      0.46 o 
  -2  -6 -19        0.07        0.15      0.56 o 
   2   6  20        0.02       -0.51      0.51 o 
  -2  -6 -20        0.02        0.41      0.59 o 
   2   6  21        3.45        2.40      0.88 o 
  -2  -6 -21        3.45        3.98      0.81 o 
   2   6  22        0.01        1.27      0.94 o 
  -2  -6 -22        0.01       -0.50      0.70 o 
   2   6  23        1.53        1.62      0.69 o 
  -2  -6 -23        1.53        0.42      0.53 o 
   2   7 -20        0.25       -0.12      0.50 o 
  -2  -7  20        0.25       -0.42      0.74 o 
   2   7 -19        1.29        0.53      0.39 o 
  -2  -7  19        1.29        0.65      0.53 o 
   2   7 -18        7.03        7.33      0.47 o 
  -2  -7  18        7.03        6.71      0.46 o 
   2   7 -17        0.42        0.49      0.39 o 
  -2  -7  17        0.42        0.33      0.44 o 
   2   7 -16        0.08        0.25      0.37 o 
  -2  -7  16        0.08        0.31      0.34 o 
   2   7 -15        0.03        0.25      0.40 o 
  -2  -7  15        0.03        0.37      0.38 o 
   2   7 -14       10.44       10.77      0.50 o 
  -2  -7  14       10.44       10.70      0.46 o 
   2   7 -13        0.53        0.22      0.39 o 
  -2  -7  13        0.53        0.91      0.45 o 
   2   7 -12        0.59        0.79      0.52 o 
  -2  -7  12        0.59        1.13      0.38 o 
   2   7 -11        0.21        0.10      0.42 o 
  -2  -7  11        0.21        0.05      0.32 o 
   2   7 -10        0.50        0.31      0.38 o 
  -2  -7  10        0.50       -0.43      0.51 o 
   2   7  -9        0.04       -0.27      0.27 o 
  -2  -7   9        0.04       -0.36      0.53 o 
   2   7  -8        0.29        0.77      0.35 o 
  -2  -7   8        0.29       -0.11      0.30 o 
   2   7  -7        0.42        0.17      0.34 o 
  -2  -7   7        0.42        0.42      0.26 o 
   2   7  -6        5.15        6.13      0.46 o 
  -2  -7   6        5.15        5.81      0.36 o 
   2   7  -5        0.74        0.47      0.39 o 
  -2  -7   5        0.74        0.68      0.29 o 
   2   7  -4        0.03        0.36      0.45 o 
  -2  -7   4        0.03        0.03      0.26 o 
   2   7  -3        0.32        0.39      0.55 o 
  -2  -7   3        0.32       -0.15      0.33 o 
   2   7  -2        0.41        1.51      0.53 o 
  -2  -7   2        0.41        0.81      0.30 o 
   2   7  -1        0.33        0.45      0.35 o 
  -2  -7   1        0.33        0.37      0.32 o 
   2   7   0        0.42        0.26      0.46 o 
  -2  -7   0        0.42        0.37      0.39 o 
   2   7   1        2.06        1.52      0.47 o 
  -2  -7  -1        2.06        1.03      0.28 o 
   2   7   2        0.03        0.02      0.40 o 
  -2  -7  -2        0.03        0.15      0.26 o 
   2   7   3       45.35       48.40      0.80 o 
  -2  -7  -3       45.35       48.33      0.70 o 
   2   7   4        1.73        1.74      0.37 o 
  -2  -7  -4        1.73        1.75      0.34 o 
   2   7   5        0.04        0.49      0.33 o 
  -2  -7  -5        0.04        0.15      0.27 o 
   2   7   6       18.95       19.55      0.50 o 
  -2  -7  -6       18.95       21.21      0.62 o 
   2   7   7       19.12       20.91      0.71 o 
  -2  -7  -7       19.12       20.92      0.58 o 
   2   7   8        5.21        3.68      0.44 o 
  -2  -7  -8        5.21        4.13      0.41 o 
   2   7   9        0.57        0.50      0.49 o 
  -2  -7  -9        0.57        0.47      0.41 o 
   2   7  10        0.19       -0.37      0.55 o 
  -2  -7 -10        0.19       -0.30      0.43 o 
   2   7  11        1.01        1.20      0.47 o 
  -2  -7 -11        1.01        0.64      0.58 o 
   2   7  12        0.02        0.04      0.42 o 
  -2  -7 -12        0.02        0.07      0.49 o 
   2   7  13        0.31        0.62      0.39 o 
  -2  -7 -13        0.31        0.32      0.52 o 
   2   7  14        0.26        0.28      0.43 o 
  -2  -7 -14        0.26       -0.40      0.69 o 
   2   7  15       11.79       14.72      0.53 o 
  -2  -7 -15       11.79       14.10      0.57 o 
   2   7  16        2.76        2.83      0.43 o 
  -2  -7 -16        2.76        2.91      0.53 o 
   2   7  17        0.00       -0.30      0.66 o 
  -2  -7 -17        0.00       -0.82      0.98 o 
   2   7  18        0.03        0.50      1.01 o 
  -2  -7 -18        0.03       -0.53      0.71 o 
   2   8 -12        0.78        0.23      0.61 o 
  -2  -8  12        0.78        1.26      0.65 o 
   2   8 -11        1.16        1.68      0.83 o 
  -2  -8  11        1.16        0.89      0.53 o 
   2   8 -10        0.01        0.33      0.52 o 
  -2  -8  10        0.01        0.37      0.43 o 
   2   8  -9        0.47        0.20      0.39 o 
  -2  -8   9        0.47        0.04      0.34 o 
   2   8  -8        4.22        4.75      0.50 o 
  -2  -8   8        4.22        3.93      0.41 o 
   2   8  -7        0.09        0.27      0.46 o 
  -2  -8   7        0.09        0.15      0.34 o 
   2   8  -6        4.16        4.31      0.44 o 
  -2  -8   6        4.16        4.25      0.49 o 
   2   8  -5        3.07        2.36      0.46 o 
  -2  -8   5        3.07        2.36      0.46 o 
   2   8  -4        5.59        5.75      0.50 o 
  -2  -8   4        5.59        6.73      0.53 o 
   2   8  -3        0.22        0.83      0.47 o 
  -2  -8   3        0.22        1.21      0.49 o 
   2   8  -2        4.78        5.90      0.55 o 
  -2  -8   2        4.78        4.36      0.44 o 
   2   8  -1        0.05        0.24      0.48 o 
  -2  -8   1        0.05        0.49      0.53 o 
   2   8   0        0.41        0.08      0.51 o 
  -2  -8   0        0.41        0.24      0.50 o 
   2   8   1        0.86        1.33      0.50 o 
  -2  -8  -1        0.86        1.17      0.49 o 
   2   8   2        0.46        0.63      0.66 o 
  -2  -8  -2        0.46        0.61      0.50 o 
   2   8   3        1.38       -0.13      0.48 o 
  -2  -8  -3        1.38        1.14      0.67 o 
   2   8   4       15.66       19.02      0.96 o 
  -2  -8  -4       15.66       17.33      0.69 o 
   2   8   5        0.08        0.84      0.75 o 
  -2  -8  -5        0.08        0.11      0.49 o 
   2   8   6        3.44        3.71      0.76 o 
  -2  -8  -6        3.44        2.79      0.53 o 
   2   8   7        1.08        1.24      0.49 o 
  -2  -8  -7        1.08        1.23      0.47 o 
   2   8   8        7.84        8.28      0.78 o 
  -2  -8  -8        7.84       10.48      0.60 o 
   2   8   9        4.96        6.53      0.69 o 
  -2  -8  -9        4.96        6.53      0.57 o 
   2   8  10        0.94        1.63      0.64 o 
  -2  -8 -10        0.94        1.20      0.68 o 
   3   0 -30        0.02        1.03      0.61 o 
   3   0 -28        0.08        0.38      0.52 o 
   3   0 -26        5.90        5.41      0.37 o 
   3   0 -24       23.53       21.42      0.48 o 
   3   0 -22        0.01        0.17      0.29 o 
   3   0 -20        8.38        8.80      0.39 o 
   3   0 -18        1.09        1.50      0.37 o 
   3   0 -16        0.05        0.15      0.37 o 
   3   0 -14        5.88        6.42      0.34 o 
   3   0 -12      141.24      142.43      1.64 o 
   3   0 -10       27.45       26.35      0.43 o 
   3   0  -8       96.46       92.20      1.01 o 
   3   0  -6       35.53       41.88      0.55 o 
   3   0  -4        4.64        3.88      0.22 o 
   3   0  -2       12.81       12.48      0.41 o 
   3   0   0       15.41       16.32      0.44 o 
   3   0   2        8.94        7.96      0.35 o 
   3   0   4       25.14       26.03      0.56 o 
   3   0   6        4.46        4.16      0.28 o 
   3   0   8       28.76       30.48      0.41 o 
   3   0  10        9.24       11.93      0.26 o 
   3   0  12        4.59        4.75      0.17 o 
   3   0  14       12.08       12.34      0.26 o 
   3   0  16       14.28       17.35      0.54 o 
   3   0  18        0.08       -0.18      0.57 o 
   3   0  20       35.48       43.66      0.77 o 
   3   0  22       13.03       11.02      0.35 o 
   3   0  24       21.44       16.75      0.56 o 
   3   0  26        1.20        1.43      0.73 o 
   3   0  28        0.21       -0.20      0.90 o 
   3   1 -31        4.27        4.46      0.42 o 
  -3  -1  31        4.27        4.97      0.53 o 
   3   1 -30        0.77        0.95      0.36 o 
  -3  -1  30        0.77        1.06      0.45 o 
   3   1 -29        0.28        0.32      0.43 o 
  -3  -1  29        0.28        0.33      0.45 o 
   3   1 -28        0.00        0.24      0.43 o 
  -3  -1  28        0.00        0.33      0.62 o 
   3   1 -27        0.35        0.02      0.40 o 
  -3  -1  27        0.35        0.65      0.50 o 
   3   1 -26        3.50        2.73      0.44 o 
  -3  -1  26        3.50        2.97      0.52 o 
   3   1 -25        1.33        1.24      0.41 o 
  -3  -1  25        1.33        1.30      0.40 o 
   3   1 -24       12.62       11.13      0.41 o 
  -3  -1  24       12.62       11.20      0.39 o 
   3   1 -23       24.20       25.87      0.55 o 
  -3  -1  23       24.20       25.47      0.52 o 
   3   1 -22       28.50       31.99      0.65 o 
  -3  -1  22       28.50       31.38      0.56 o 
   3   1 -21        0.32        0.10      0.38 o 
  -3  -1  21        0.32        0.32      0.29 o 
   3   1 -20       16.91       18.78      0.49 o 
  -3  -1  20       16.91       18.25      0.41 o 
   3   1 -19       17.65       18.07      0.46 o 
  -3  -1  19       17.65       19.26      0.41 o 
   3   1 -18        0.43        0.30      0.31 o 
  -3  -1  18        0.43        0.23      0.26 o 
   3   1 -17        6.26        5.77      0.35 o 
  -3  -1  17        6.26        5.61      0.29 o 
   3   1 -16        0.00       -0.12      0.29 o 
  -3  -1  16        0.00        0.03      0.31 o 
   3   1 -15        1.35        1.35      0.36 o 
  -3  -1  15        1.35        1.29      0.29 o 
   3   1 -14        0.03       -0.22      0.22 o 
  -3  -1  14        0.03        0.10      0.26 o 
   3   1 -13        0.60       -0.03      0.31 o 
  -3  -1  13        0.60        0.06      0.24 o 
   3   1 -12        3.93        3.46      0.29 o 
  -3  -1  12        3.93        2.58      0.23 o 
   3   1 -11       31.41       30.57      0.48 o 
  -3  -1  11       31.41       30.30      0.50 o 
   3   1 -10       61.60       63.60      0.85 o 
  -3  -1  10       61.60       63.64      0.74 o 
   3   1  -9        3.31        3.32      0.23 o 
  -3  -1   9        3.31        2.77      0.23 o 
   3   1  -8        2.78        2.46      0.25 o 
  -3  -1   8        2.78        2.00      0.23 o 
   3   1  -7        1.46        2.55      0.33 o 
  -3  -1   7        1.46        2.56      0.26 o 
   3   1  -6       30.22       34.33      0.47 o 
  -3  -1   6       30.22       34.13      0.46 o 
   3   1  -5        6.62        5.74      0.36 o 
  -3  -1   5        6.62        5.06      0.28 o 
   3   1  -4        2.83        3.08      0.31 o 
  -3  -1   4        2.83        3.30      0.23 o 
   3   1  -3        1.18        1.80      0.31 o 
  -3  -1   3        1.18        1.71      0.26 o 
   3   1  -2       87.69       90.47      1.44 o 
  -3  -1   2       87.69       95.65      1.21 o 
   3   1  -1       14.83       15.16      0.47 o 
  -3  -1   1       14.83       15.90      0.35 o 
   3   1   0       18.66       18.04      0.50 o 
  -3  -1   0       18.66       18.73      0.36 o 
   3   1   1       12.42       16.29      0.46 o 
  -3  -1  -1       12.42       17.04      0.33 o 
   3   1   2       49.98       50.67      0.85 o 
  -3  -1  -2       49.98       51.04      0.71 o 
   3   1   3       39.49       41.87      0.77 o 
  -3  -1  -3       39.49       41.65      0.59 o 
   3   1   4        6.31        7.47      0.26 o 
  -3  -1  -4        6.31        7.11      0.21 o 
   3   1   5        5.23        6.41      0.32 o 
  -3  -1  -5        5.23        6.44      0.26 o 
   3   1   6        1.33        1.98      0.21 o 
  -3  -1  -6        1.33        2.13      0.18 o 
   3   1   7       13.79       14.15      0.34 o 
  -3  -1  -7       13.79       14.16      0.29 o 
   3   1   8       16.44       17.66      0.35 o 
  -3  -1  -8       16.44       17.79      0.33 o 
   3   1   9        5.79        5.89      0.19 o 
  -3  -1  -9        5.79        5.73      0.28 o 
   3   1  10       65.77       74.23      0.96 o 
  -3  -1 -10       65.77       74.38      0.81 o 
   3   1  11        0.32        0.00      0.20 o 
  -3  -1 -11        0.32        0.12      0.14 o 
   3   1  12        1.20        1.13      0.25 o 
  -3  -1 -12        1.20        1.61      0.19 o 
   3   1  13        4.07        3.25      0.22 o 
  -3  -1 -13        4.07        3.55      0.20 o 
   3   1  14       27.36       23.79      0.40 o 
  -3  -1 -14       27.36       23.02      0.38 o 
   3   1  15        1.32        1.62      0.20 o 
  -3  -1 -15        1.32        1.52      0.20 o 
   3   1  16        4.24        4.23      0.28 o 
  -3  -1 -16        4.24        4.21      0.22 o 
   3   1  17        0.28        0.37      0.28 o 
  -3  -1 -17        0.28       -0.31      0.31 o 
   3   1  18        0.72        0.18      0.33 o 
  -3  -1 -18        0.72        0.45      0.24 o 
   3   1  19        1.22        1.21      0.25 o 
  -3  -1 -19        1.22        1.16      0.30 o 
   3   1  20        0.76        0.50      0.25 o 
  -3  -1 -20        0.76        0.71      0.39 o 
   3   1  21        0.08        0.23      0.24 o 
  -3  -1 -21        0.08       -0.03      0.30 o 
   3   1  22       18.08       18.32      0.64 o 
  -3  -1 -22       18.08       18.11      0.41 o 
   3   1  23        2.94        1.71      0.40 o 
  -3  -1 -23        2.94        2.12      0.31 o 
   3   1  24        0.92        0.43      0.41 o 
  -3  -1 -24        0.92        0.32      0.29 o 
   3   1  25        0.23        0.87      0.64 o 
  -3  -1 -25        0.23       -0.03      0.32 o 
   3   1  26        0.07       -0.26      0.48 o 
  -3  -1 -26        0.07       -0.02      0.37 o 
   3   1  27        0.26       -0.08      0.79 o 
  -3  -1 -27        0.26        0.19      0.43 o 
   3   1  28        0.01       -0.56      0.85 o 
  -3  -1 -28        0.01        0.39      0.45 o 
   3   1  29        1.45        1.43      1.59 o 
  -3  -1 -29        1.45        0.89      1.37 o 
   3   2 -30        1.03        0.10      0.62 o 
  -3  -2  30        1.03        1.14      0.56 o 
   3   2 -29        0.62        0.19      0.53 o 
  -3  -2  29        0.62        0.67      0.54 o 
   3   2 -28        0.86        0.27      0.67 o 
  -3  -2  28        0.86        1.06      0.41 o 
   3   2 -27        0.95        0.73      0.44 o 
  -3  -2  27        0.95        0.67      0.39 o 
   3   2 -26        6.03        4.78      0.41 o 
  -3  -2  26        6.03        4.67      0.44 o 
   3   2 -25        4.83        4.82      0.49 o 
  -3  -2  25        4.83        4.79      0.40 o 
   3   2 -24        7.06        7.59      0.42 o 
  -3  -2  24        7.06        8.07      0.41 o 
   3   2 -23        9.21        7.93      0.44 o 
  -3  -2  23        9.21        8.00      0.43 o 
   3   2 -22       10.12        9.53      0.39 o 
  -3  -2  22       10.12        8.93      0.36 o 
   3   2 -21        0.08        0.27      0.34 o 
  -3  -2  21        0.08       -0.19      0.40 o 
   3   2 -20        9.42        8.45      0.38 o 
  -3  -2  20        9.42        9.50      0.41 o 
   3   2 -19        0.76        0.88      0.34 o 
  -3  -2  19        0.76        0.78      0.34 o 
   3   2 -18        0.46       -0.18      0.30 o 
  -3  -2  18        0.46        0.32      0.36 o 
   3   2 -17        0.88        0.91      0.29 o 
  -3  -2  17        0.88        0.81      0.36 o 
   3   2 -16       11.54       11.73      0.38 o 
  -3  -2  16       11.54       12.37      0.30 o 
   3   2 -15        2.33        2.58      0.32 o 
  -3  -2  15        2.33        2.68      0.21 o 
   3   2 -14       11.06        8.92      0.35 o 
  -3  -2  14       11.06       10.12      0.25 o 
   3   2 -13        3.48        3.08      0.31 o 
  -3  -2  13        3.48        3.13      0.21 o 
   3   2 -12        1.93        1.57      0.27 o 
  -3  -2  12        1.93        1.68      0.23 o 
   3   2 -11        0.25       -0.11      0.26 o 
  -3  -2  11        0.25       -0.22      0.24 o 
   3   2 -10        2.88        2.66      0.24 o 
  -3  -2  10        2.88        2.56      0.25 o 
   3   2  -9       13.95       12.65      0.32 o 
  -3  -2   9       13.95       13.43      0.27 o 
   3   2  -8        3.12        3.25      0.23 o 
  -3  -2   8        3.12        3.02      0.24 o 
   3   2  -7        0.85        0.59      0.25 o 
  -3  -2   7        0.85        0.27      0.27 o 
   3   2  -6        0.22        0.50      0.26 o 
  -3  -2   6        0.22        0.74      0.29 o 
   3   2  -5       46.96       47.37      0.75 o 
  -3  -2   5       46.96       46.25      0.65 o 
   3   2  -4       17.30       17.44      0.40 o 
  -3  -2   4       17.30       17.63      0.34 o 
   3   2  -3       42.10       42.12      0.84 o 
  -3  -2   3       42.10       43.81      0.68 o 
   3   2  -2       31.61       33.46      0.62 o 
  -3  -2   2       31.61       34.64      0.59 o 
   3   2  -1      174.50      174.03      2.31 o 
  -3  -2   1      174.50      179.37      2.18 o 
   3   2   0      292.63      302.15      4.02 o 
  -3  -2   0      292.63      306.16      3.53 o 
   3   2   1       11.18       14.19      0.37 o 
  -3  -2  -1       11.18       14.26      0.36 o 
   3   2   2        0.42        1.47      0.24 o 
  -3  -2  -2        0.42        1.53      0.25 o 
   3   2   3        5.09        5.40      0.24 o 
  -3  -2  -3        5.09        5.03      0.25 o 
   3   2   4       27.96       29.56      0.49 o 
  -3  -2  -4       27.96       29.88      0.47 o 
   3   2   5        2.89        2.60      0.22 o 
  -3  -2  -5        2.89        2.13      0.20 o 
   3   2   6       10.26       10.97      0.27 o 
  -3  -2  -6       10.26       10.95      0.27 o 
   3   2   7        7.51        7.87      0.32 o 
  -3  -2  -7        7.51        7.82      0.22 o 
   3   2   8       13.43       14.11      0.39 o 
  -3  -2  -8       13.43       13.77      0.33 o 
   3   2   9        1.49        1.84      0.24 o 
  -3  -2  -9        1.49        1.40      0.23 o 
   3   2  10        2.12        2.37      0.26 o 
  -3  -2 -10        2.12        2.69      0.21 o 
   3   2  11        1.24        1.19      0.28 o 
  -3  -2 -11        1.24        0.96      0.21 o 
   3   2  12      188.72      207.07      2.61 o 
  -3  -2 -12      188.72      209.18      2.40 o 
   3   2  13      150.84      161.24      2.08 o 
  -3  -2 -13      150.84      164.18      1.91 o 
   3   2  14       34.71       33.35      0.56 o 
  -3  -2 -14       34.71       32.98      0.59 o 
   3   2  15        2.31        2.92      0.21 o 
  -3  -2 -15        2.31        2.55      0.22 o 
   3   2  16        5.18        3.73      0.18 o 
  -3  -2 -16        5.18        4.61      0.35 o 
   3   2  17       13.91       10.15      0.23 o 
  -3  -2 -17       13.91       11.19      0.39 o 
   3   2  18        0.01        0.13      0.30 o 
  -3  -2 -18        0.01        0.42      0.33 o 
   3   2  19        0.35       -0.06      0.36 o 
  -3  -2 -19        0.35        0.27      0.27 o 
   3   2  20        2.16        0.93      0.42 o 
  -3  -2 -20        2.16        1.46      0.32 o 
   3   2  21        5.17        4.56      0.45 o 
  -3  -2 -21        5.17        4.44      0.34 o 
   3   2  22        0.01       -0.29      0.29 o 
  -3  -2 -22        0.01       -0.33      0.35 o 
   3   2  23        0.13        0.23      0.42 o 
  -3  -2 -23        0.13       -0.28      0.41 o 
   3   2  24        0.24        1.26      0.90 o 
  -3  -2 -24        0.24        0.31      0.35 o 
   3   2  25        1.19        1.58      0.93 o 
  -3  -2 -25        1.19        0.79      0.66 o 
   3   2  26        0.36        0.67      1.06 o 
  -3  -2 -26        0.36        0.36      0.58 o 
   3   2  27        0.36       -1.17      1.42 o 
  -3  -2 -27        0.36       -0.48      0.48 o 
  -3  -2 -28        0.74        0.27      1.14 o 
   3   3 -29        0.21       -0.77      0.82 o 
  -3  -3  29        0.21        0.39      0.72 o 
   3   3 -28        0.05       -0.44      0.84 o 
  -3  -3  28        0.05       -0.43      0.44 o 
   3   3 -27        1.94        1.04      0.56 o 
  -3  -3  27        1.94        1.45      0.50 o 
   3   3 -26        0.59        0.00      0.49 o 
  -3  -3  26        0.59        0.53      0.49 o 
   3   3 -25        0.00        0.02      0.43 o 
  -3  -3  25        0.00        0.31      0.68 o 
   3   3 -24        0.00        0.59      0.62 o 
  -3  -3  24        0.00       -0.14      0.46 o 
   3   3 -23        1.99        1.97      0.34 o 
  -3  -3  23        1.99        1.83      0.38 o 
   3   3 -22        2.29        1.95      0.35 o 
  -3  -3  22        2.29        2.19      0.40 o 
   3   3 -21        1.27        1.05      0.34 o 
  -3  -3  21        1.27        0.57      0.41 o 
   3   3 -20        5.75        4.75      0.36 o 
  -3  -3  20        5.75        4.37      0.41 o 
   3   3 -19        1.82        1.54      0.31 o 
  -3  -3  19        1.82        2.41      0.33 o 
   3   3 -18        9.92        7.96      0.49 o 
  -3  -3  18        9.92        7.88      0.40 o 
   3   3 -17        0.83        0.56      0.40 o 
  -3  -3  17        0.83        0.93      0.40 o 
   3   3 -16        0.19        0.31      0.39 o 
  -3  -3  16        0.19        0.09      0.35 o 
   3   3 -15        5.07        5.63      0.35 o 
  -3  -3  15        5.07        5.29      0.32 o 
   3   3 -14       13.90       15.33      0.42 o 
  -3  -3  14       13.90       15.90      0.38 o 
   3   3 -13        3.90        3.56      0.32 o 
  -3  -3  13        3.90        4.01      0.31 o 
   3   3 -12        4.94        5.54      0.34 o 
  -3  -3  12        4.94        5.70      0.32 o 
   3   3 -11       72.89       75.46      0.98 o 
  -3  -3  11       72.89       74.79      0.94 o 
   3   3 -10       50.25       55.28      0.80 o 
  -3  -3  10       50.25       55.86      0.78 o 
   3   3  -9      131.86      139.51      1.68 o 
  -3  -3   9      131.86      142.36      1.63 o 
   3   3  -8       28.10       26.57      0.54 o 
  -3  -3   8       28.10       26.96      0.47 o 
   3   3  -7       15.73       17.83      0.41 o 
  -3  -3   7       15.73       18.93      0.34 o 
   3   3  -6       48.15       50.48      0.80 o 
  -3  -3   6       48.15       50.88      0.66 o 
   3   3  -5       71.09       67.83      0.90 o 
  -3  -3   5       71.09       69.26      0.76 o 
   3   3  -4       34.67       35.42      0.56 o 
  -3  -3   4       34.67       35.35      0.48 o 
   3   3  -3       78.32       77.62      1.04 o 
  -3  -3   3       78.32       80.86      0.88 o 
   3   3  -2       35.01       36.83      0.62 o 
  -3  -3   2       35.01       38.58      0.54 o 
   3   3  -1        5.13        5.14      0.26 o 
  -3  -3   1        5.13        5.34      0.18 o 
   3   3   0       37.01       40.70      0.62 o 
  -3  -3   0       37.01       40.65      0.51 o 
   3   3   1       11.74       11.26      0.30 o 
  -3  -3  -1       11.74       11.49      0.32 o 
   3   3   2        0.64        0.58      0.26 o 
  -3  -3  -2        0.64        0.48      0.23 o 
   3   3   3        5.33        5.66      0.29 o 
  -3  -3  -3        5.33        5.92      0.23 o 
   3   3   4       16.91       16.62      0.35 o 
  -3  -3  -4       16.91       17.56      0.28 o 
   3   3   5       10.66        8.63      0.27 o 
  -3  -3  -5       10.66        8.89      0.17 o 
   3   3   6        0.95        1.04      0.31 o 
  -3  -3  -6        0.95        0.94      0.22 o 
   3   3   7        0.20        0.24      0.31 o 
  -3  -3  -7        0.20        0.11      0.23 o 
   3   3   8        0.16       -0.07      0.29 o 
  -3  -3  -8        0.16       -0.13      0.13 o 
   3   3   9        0.00       -0.29      0.29 o 
  -3  -3  -9        0.00        0.42      0.29 o 
   3   3  10        0.69        0.51      0.33 o 
  -3  -3 -10        0.69        0.94      0.28 o 
   3   3  11        2.97        2.75      0.19 o 
  -3  -3 -11        2.97        2.52      0.32 o 
   3   3  12       11.75       12.82      0.52 o 
  -3  -3 -12       11.75       12.69      0.45 o 
   3   3  13        0.23        0.84      0.36 o 
  -3  -3 -13        0.23        0.38      0.26 o 
   3   3  14       15.07       17.09      0.57 o 
  -3  -3 -14       15.07       17.90      0.44 o 
   3   3  15       33.72       31.20      0.64 o 
  -3  -3 -15       33.72       32.18      0.58 o 
   3   3  16       13.95       11.37      0.40 o 
  -3  -3 -16       13.95       12.07      0.37 o 
   3   3  17       19.18       18.57      0.48 o 
  -3  -3 -17       19.18       19.39      0.50 o 
   3   3  18       10.08        9.54      0.38 o 
  -3  -3 -18       10.08        9.31      0.40 o 
   3   3  19       12.21       12.81      0.41 o 
  -3  -3 -19       12.21       13.48      0.44 o 
   3   3  20        2.05        2.24      0.39 o 
  -3  -3 -20        2.05        2.06      0.34 o 
   3   3  21       21.38       21.83      0.57 o 
  -3  -3 -21       21.38       22.49      0.50 o 
   3   3  22        3.93        1.75      0.41 o 
  -3  -3 -22        3.93        2.64      0.40 o 
   3   3  23       13.37       11.67      0.56 o 
  -3  -3 -23       13.37       12.48      0.54 o 
   3   3  24        1.90        1.90      0.49 o 
  -3  -3 -24        1.90        2.08      0.60 o 
   3   3  25        0.00       -0.34      0.48 o 
  -3  -3 -25        0.00       -0.19      0.37 o 
   3   3  26        2.29        1.43      0.48 o 
  -3  -3 -26        2.29        1.38      0.37 o 
   3   3  27        3.31        4.14      0.75 o 
  -3  -3 -27        3.31        3.90      0.80 o 
   3   4 -26        1.29        1.20      0.51 o 
  -3  -4  26        1.29        0.77      0.53 o 
   3   4 -25        1.88        1.55      0.52 o 
  -3  -4  25        1.88        1.35      0.50 o 
   3   4 -24        0.59        0.72      0.38 o 
  -3  -4  24        0.59        0.58      0.50 o 
   3   4 -23        0.31        0.61      0.43 o 
  -3  -4  23        0.31        0.88      0.41 o 
   3   4 -22        0.44        0.82      0.47 o 
  -3  -4  22        0.44        0.01      0.35 o 
   3   4 -21        1.03        0.64      0.41 o 
  -3  -4  21        1.03        1.25      0.45 o 
   3   4 -20        2.05        2.11      0.37 o 
  -3  -4  20        2.05        2.16      0.40 o 
   3   4 -19        0.48        0.82      0.37 o 
  -3  -4  19        0.48        0.91      0.39 o 
   3   4 -18        3.59        2.83      0.33 o 
  -3  -4  18        3.59        3.52      0.40 o 
   3   4 -17        0.00       -0.22      0.22 o 
  -3  -4  17        0.00       -0.40      0.40 o 
   3   4 -16        0.76        0.31      0.34 o 
  -3  -4  16        0.76        0.09      0.38 o 
   3   4 -15        5.66        4.78      0.35 o 
  -3  -4  15        5.66        5.01      0.40 o 
   3   4 -14       10.64       10.25      0.40 o 
  -3  -4  14       10.64       10.10      0.39 o 
   3   4 -13        0.06       -0.20      0.37 o 
  -3  -4  13        0.06       -0.01      0.32 o 
   3   4 -12        2.54        2.30      0.34 o 
  -3  -4  12        2.54        2.64      0.31 o 
   3   4 -11        0.27        0.58      0.29 o 
  -3  -4  11        0.27        0.14      0.30 o 
   3   4 -10       17.36       17.45      0.48 o 
  -3  -4  10       17.36       17.72      0.42 o 
   3   4  -9        1.32        1.61      0.32 o 
  -3  -4   9        1.32        2.14      0.29 o 
   3   4  -8       16.45       17.81      0.45 o 
  -3  -4   8       16.45       18.48      0.40 o 
   3   4  -7       78.05       79.60      1.12 o 
  -3  -4   7       78.05       80.00      0.89 o 
   3   4  -6       27.02       27.81      0.55 o 
  -3  -4   6       27.02       27.70      0.44 o 
   3   4  -5        4.70        4.32      0.29 o 
  -3  -4   5        4.70        4.41      0.23 o 
   3   4  -4       13.11       12.07      0.34 o 
  -3  -4   4       13.11       12.02      0.26 o 
   3   4  -3        3.35        2.20      0.22 o 
  -3  -4   3        3.35        2.08      0.19 o 
   3   4  -2        3.07        2.87      0.27 o 
  -3  -4   2        3.07        2.99      0.18 o 
   3   4  -1        3.04        3.64      0.24 o 
  -3  -4   1        3.04        3.60      0.19 o 
   3   4   0        3.09        2.94      0.20 o 
  -3  -4   0        3.09        2.53      0.19 o 
   3   4   1       15.13       15.12      0.35 o 
  -3  -4  -1       15.13       15.94      0.31 o 
   3   4   2        0.01       -0.29      0.29 o 
  -3  -4  -2        0.01        0.07      0.24 o 
   3   4   3        0.14        0.48      0.25 o 
  -3  -4  -3        0.14        0.43      0.22 o 
   3   4   4       19.91       18.84      0.37 o 
  -3  -4  -4       19.91       20.00      0.33 o 
   3   4   5       57.92       60.11      0.92 o 
  -3  -4  -5       57.92       60.64      0.68 o 
   3   4   6       44.76       42.72      0.73 o 
  -3  -4  -6       44.76       40.74      0.52 o 
   3   4   7        7.30        8.19      0.40 o 
  -3  -4  -7        7.30        8.22      0.28 o 
   3   4   8        9.48        8.96      0.40 o 
  -3  -4  -8        9.48        8.36      0.27 o 
   3   4   9        2.38        4.27      0.38 o 
  -3  -4  -9        2.38        4.21      0.28 o 
   3   4  10        0.67        0.41      0.34 o 
  -3  -4 -10        0.67        0.57      0.32 o 
   3   4  11       20.42       19.42      0.53 o 
  -3  -4 -11       20.42       20.94      0.53 o 
   3   4  12        0.60        0.63      0.40 o 
  -3  -4 -12        0.60        0.13      0.45 o 
   3   4  13        0.93        1.36      0.39 o 
  -3  -4 -13        0.93        0.82      0.45 o 
   3   4  14        2.51        2.74      0.39 o 
  -3  -4 -14        2.51        1.84      0.46 o 
   3   4  15        1.14        1.05      0.41 o 
  -3  -4 -15        1.14        1.10      0.40 o 
   3   4  16        3.39        3.14      0.41 o 
  -3  -4 -16        3.39        3.81      0.49 o 
   3   4  17        0.07       -0.13      0.36 o 
  -3  -4 -17        0.07       -0.21      0.30 o 
   3   4  18       18.63       19.88      0.49 o 
  -3  -4 -18       18.63       21.26      0.66 o 
   3   4  19       14.23       15.47      0.50 o 
  -3  -4 -19       14.23       16.79      0.65 o 
   3   4  20        7.89        7.59      0.41 o 
  -3  -4 -20        7.89        6.88      0.56 o 
   3   4  21        0.01        0.00      0.55 o 
  -3  -4 -21        0.01        0.13      0.53 o 
   3   4  22        2.41        2.28      0.89 o 
  -3  -4 -22        2.41        1.55      0.55 o 
   3   4  23        2.03        1.55      0.52 o 
  -3  -4 -23        2.03        1.70      0.51 o 
   3   4  24        0.47        0.73      0.75 o 
  -3  -4 -24        0.47        0.51      0.61 o 
   3   4  25        0.02        1.12      1.06 o 
  -3  -4 -25        0.02       -0.51      0.92 o 
   3   5 -23        0.21        0.22      0.45 o 
  -3  -5  23        0.21       -0.27      0.33 o 
   3   5 -22        0.00       -0.05      0.27 o 
  -3  -5  22        0.00        0.10      0.42 o 
   3   5 -21        0.01       -0.16      0.37 o 
  -3  -5  21        0.01        0.30      0.51 o 
   3   5 -20        0.01        0.18      0.47 o 
  -3  -5  20        0.01        0.14      0.41 o 
   3   5 -19        1.67        1.99      0.43 o 
  -3  -5  19        1.67        2.03      0.44 o 
   3   5 -18        6.43        8.67      0.41 o 
  -3  -5  18        6.43        8.92      0.51 o 
   3   5 -17        9.72       13.37      0.44 o 
  -3  -5  17        9.72       12.93      0.44 o 
   3   5 -16       10.60       10.63      0.42 o 
  -3  -5  16       10.60        9.90      0.44 o 
   3   5 -15        0.05        0.12      0.34 o 
  -3  -5  15        0.05        0.24      0.38 o 
   3   5 -14        0.03       -0.22      0.22 o 
  -3  -5  14        0.03       -0.04      0.38 o 
   3   5 -13        0.17        0.23      0.18 o 
  -3  -5  13        0.17        0.32      0.36 o 
   3   5 -12        1.13        1.35      0.30 o 
  -3  -5  12        1.13        1.02      0.28 o 
   3   5 -11        0.00       -0.17      0.17 o 
  -3  -5  11        0.00       -0.17      0.31 o 
   3   5 -10        0.09        0.39      0.17 o 
  -3  -5  10        0.09        0.23      0.31 o 
   3   5  -9        0.00       -0.14      0.14 o 
  -3  -5   9        0.00        0.03      0.29 o 
   3   5  -8        3.38        3.54      0.29 o 
  -3  -5   8        3.38        3.05      0.24 o 
   3   5  -7        1.63        1.12      0.27 o 
  -3  -5   7        1.63        0.54      0.25 o 
   3   5  -6        3.49        4.11      0.28 o 
  -3  -5   6        3.49        3.26      0.24 o 
   3   5  -5        1.49        2.06      0.27 o 
  -3  -5   5        1.49        1.41      0.24 o 
   3   5  -4       13.32       13.36      0.35 o 
  -3  -5   4       13.32       13.26      0.31 o 
   3   5  -3        0.52        0.41      0.30 o 
  -3  -5   3        0.52        0.70      0.23 o 
   3   5  -2        5.85        4.94      0.31 o 
  -3  -5   2        5.85        4.60      0.24 o 
   3   5  -1        0.18        0.06      0.41 o 
  -3  -5   1        0.18        0.38      0.36 o 
   3   5   0        0.01       -0.11      0.28 o 
  -3  -5   0        0.01        0.37      0.33 o 
   3   5   1        0.41        0.47      0.32 o 
  -3  -5  -1        0.41        0.45      0.29 o 
   3   5   2        2.62        2.21      0.26 o 
  -3  -5  -2        2.62        2.03      0.25 o 
   3   5   3        2.11        1.60      0.41 o 
  -3  -5  -3        2.11        2.05      0.24 o 
   3   5   4       18.84       17.05      0.49 o 
  -3  -5  -4       18.84       16.41      0.35 o 
   3   5   5        2.52        2.38      0.37 o 
  -3  -5  -5        2.52        2.59      0.31 o 
   3   5   6        0.33        0.17      0.34 o 
  -3  -5  -6        0.33        0.16      0.30 o 
   3   5   7        1.00        0.76      0.32 o 
  -3  -5  -7        1.00        0.43      0.31 o 
   3   5   8       19.17       17.60      0.57 o 
  -3  -5  -8       19.17       16.85      0.48 o 
   3   5   9        2.52        2.48      0.40 o 
  -3  -5  -9        2.52        1.74      0.31 o 
   3   5  10        1.58        2.12      0.52 o 
  -3  -5 -10        1.58        1.27      0.25 o 
   3   5  11        0.49        0.84      0.47 o 
  -3  -5 -11        0.49        0.33      0.29 o 
   3   5  12        0.23        0.27      0.42 o 
  -3  -5 -12        0.23        0.26      0.40 o 
   3   5  13        0.09       -0.16      0.41 o 
  -3  -5 -13        0.09        0.01      0.39 o 
   3   5  14        0.05       -0.13      0.28 o 
  -3  -5 -14        0.05       -0.31      0.31 o 
   3   5  15        2.63        2.89      0.50 o 
  -3  -5 -15        2.63        2.92      0.51 o 
   3   5  16        0.56        0.96      0.43 o 
  -3  -5 -16        0.56        0.59      0.51 o 
   3   5  17        2.06        2.18      0.46 o 
  -3  -5 -17        2.06        1.94      0.44 o 
   3   5  18        0.77        0.47      0.57 o 
  -3  -5 -18        0.77        0.79      0.46 o 
   3   5  19        0.29        0.88      0.61 o 
  -3  -5 -19        0.29        0.64      0.62 o 
   3   5  20        0.07        0.48      0.52 o 
  -3  -5 -20        0.07       -0.29      1.00 o 
   3   5  21        0.01        0.79      1.47 o 
  -3  -5 -21        0.01        0.02      0.64 o 
  -3  -5 -22        0.14       -0.15      0.67 o 
   3   6 -19        0.03        0.05      0.33 o 
  -3  -6  19        0.03        0.40      0.51 o 
   3   6 -18        7.96        9.40      0.49 o 
  -3  -6  18        7.96        9.34      0.49 o 
   3   6 -17        3.13        3.65      0.46 o 
  -3  -6  17        3.13        3.68      0.48 o 
   3   6 -16        0.43        0.90      0.44 o 
  -3  -6  16        0.43        0.40      0.53 o 
   3   6 -15        0.76       -0.01      0.30 o 
  -3  -6  15        0.76        0.56      0.40 o 
   3   6 -14       12.54       14.59      0.60 o 
  -3  -6  14       12.54       14.19      0.53 o 
   3   6 -13        1.26        0.79      0.40 o 
  -3  -6  13        1.26        1.07      0.36 o 
   3   6 -12        0.03       -0.29      0.29 o 
  -3  -6  12        0.03        0.38      0.33 o 
   3   6 -11        0.72       -0.22      0.25 o 
  -3  -6  11        0.72        0.52      0.31 o 
   3   6 -10        0.01        0.13      0.57 o 
  -3  -6  10        0.01        0.42      0.35 o 
   3   6  -9        0.02        0.44      0.58 o 
  -3  -6   9        0.02        0.62      0.34 o 
   3   6  -8        0.76        1.24      0.56 o 
  -3  -6   8        0.76        0.95      0.31 o 
   3   6  -7        7.09        7.67      0.41 o 
  -3  -6   7        7.09        7.05      0.29 o 
   3   6  -6        2.50        1.80      0.45 o 
  -3  -6   6        2.50        1.73      0.35 o 
   3   6  -5        1.69        1.45      0.44 o 
  -3  -6   5        1.69        0.85      0.34 o 
   3   6  -4        0.18       -0.25      0.47 o 
  -3  -6   4        0.18        0.30      0.29 o 
   3   6  -3        2.22        1.76      0.61 o 
  -3  -6   3        2.22        1.59      0.26 o 
   3   6  -2        2.97        2.40      0.48 o 
  -3  -6   2        2.97        2.00      0.52 o 
   3   6  -1        0.38       -0.05      0.40 o 
  -3  -6   1        0.38        0.37      0.56 o 
   3   6   0        0.24       -0.28      0.28 o 
  -3  -6   0        0.24       -0.48      0.78 o 
   3   6   1        6.77        5.77      0.44 o 
  -3  -6  -1        6.77        7.42      0.55 o 
   3   6   2        3.50        3.56      0.41 o 
  -3  -6  -2        3.50        2.88      0.37 o 
   3   6   3        1.27        0.91      0.40 o 
  -3  -6  -3        1.27        1.25      0.43 o 
   3   6   4        0.17        0.51      0.42 o 
  -3  -6  -4        0.17        0.62      0.39 o 
   3   6   5        0.09        0.27      0.37 o 
  -3  -6  -5        0.09       -0.33      0.34 o 
   3   6   6        0.39        0.16      0.45 o 
  -3  -6  -6        0.39        0.75      0.59 o 
   3   6   7        0.06        0.62      0.51 o 
  -3  -6  -7        0.06       -0.62      0.62 o 
   3   6   8        0.94        1.23      0.52 o 
  -3  -6  -8        0.94        0.52      0.70 o 
   3   6   9        0.53        0.32      0.42 o 
  -3  -6  -9        0.53        0.93      0.55 o 
   3   6  10        1.27        1.18      0.58 o 
  -3  -6 -10        1.27        1.86      0.51 o 
   3   6  11        0.01        0.58      0.62 o 
  -3  -6 -11        0.01       -0.32      0.82 o 
   3   6  12        0.34       -0.66      1.06 o 
  -3  -6 -12        0.34       -0.28      0.68 o 
   3   6  13        0.95        1.21      0.52 o 
  -3  -6 -13        0.95        2.35      0.60 o 
   3   6  14        2.56        2.99      0.50 o 
  -3  -6 -14        2.56        2.80      0.45 o 
   3   6  15        7.87        8.89      0.45 o 
  -3  -6 -15        7.87        9.53      0.68 o 
   3   6  16        0.14       -0.17      0.34 o 
  -3  -6 -16        0.14       -0.21      0.80 o 
   3   6  17        0.06        0.58      0.39 o 
  -3  -6 -17        0.06       -0.59      0.79 o 
   3   7 -12        0.12       -0.11      0.31 o 
  -3  -7  12        0.12        0.28      0.44 o 
   3   7 -11        0.22        0.46      1.67 o 
  -3  -7  11        0.22       -0.26      0.71 o 
   3   7 -10        0.02       -0.65      1.31 o 
  -3  -7  10        0.02       -0.68      0.68 o 
  -3  -7   9        0.87        0.59      0.41 o 
   3   7  -8        1.43        2.69      1.03 o 
  -3  -7   8        1.43        1.00      0.38 o 
   3   7  -7        2.66        4.43      0.89 o 
  -3  -7   7        2.66        3.58      0.61 o 
   3   7  -6        0.69        0.63      0.53 o 
  -3  -7   6        0.69        0.91      0.94 o 
   3   7  -5        2.16        2.32      0.44 o 
  -3  -7   5        2.16        2.21      0.73 o 
   3   7  -4        1.79        1.78      0.59 o 
  -3  -7   4        1.79        3.39      0.59 o 
   3   7  -3        2.55        4.48      0.76 o 
  -3  -7   3        2.55        1.98      0.48 o 
   3   7  -2        0.50        0.80      0.58 o 
  -3  -7   2        0.50        0.97      1.12 o 
   3   7   0        0.25        0.05      0.33 o 
  -3  -7   0        0.25        1.48      0.88 o 
   3   7   1        2.71        2.44      0.51 o 
  -3  -7  -1        2.71        0.92      1.59 o 
   3   7   2        0.08        0.43      0.52 o 
  -3  -7  -2        0.08        0.84      0.70 o 
   3   7   3        0.73        0.91      0.58 o 
  -3  -7  -3        0.73        1.61      0.67 o 
   3   7   4        8.23        9.83      0.66 o 
  -3  -7  -4        8.23       10.80      0.87 o 
   3   7   5        1.43        0.60      0.61 o 
  -3  -7  -5        1.43        0.89      0.65 o 
   3   7   6        0.78        0.58      0.49 o 
  -3  -7  -6        0.78        0.31      0.86 o 
   3   7   7        1.77        2.07      0.85 o 
  -3  -7  -7        1.77        2.95      0.82 o 
   3   7   8        7.45        9.78      0.80 o 
  -3  -7  -8        7.45        8.48      0.74 o 
   3   7   9        0.00       -0.18      0.53 o 
  -3  -7  -9        0.00       -0.38      0.64 o 
   3   7  10        0.33       -0.09      0.65 o 
  -3  -7 -10        0.33       -1.08      1.27 o 
   4   0 -24        0.14       -0.69      0.69 o 
   4   0 -22        0.09        1.02      0.78 o 
   4   0 -20        0.14        0.94      0.44 o 
   4   0 -18        0.14        0.53      0.69 o 
   4   0 -16        0.02        0.44      0.50 o 
   4   0 -14        3.14        2.08      0.37 o 
   4   0 -12        1.56        0.80      0.63 o 
   4   0 -10       23.35       23.33      0.54 o 
   4   0  -8        0.24        0.24      0.36 o 
   4   0  -6        0.10       -0.51      0.51 o 
   4   0  -4        4.07        3.31      0.37 o 
   4   0  -2       15.31       17.57      0.48 o 
   4   0   0       27.17       29.46      0.60 o 
   4   0   2       20.56       21.30      0.50 o 
   4   0   4        4.61        5.49      0.45 o 
   4   0   6       10.04       12.32      0.43 o 
   4   0   8        3.86        4.95      0.30 o 
   4   0  10        3.00        4.96      0.23 o 
   4   0  12        1.96        1.70      0.26 o 
   4   0  14        0.25        0.19      0.90 o 
   4   0  16        0.04       -0.20      0.20 o 
   4   0  18        0.77        1.29      1.83 o 
   4   0  20        0.92        0.72      0.98 o 
   4   0  22        6.77        6.77      1.22 o 
   4   1 -25        0.58        0.81      0.70 o 
  -4  -1  25        0.58        0.48      0.46 o 
   4   1 -24        2.80        3.36      0.46 o 
  -4  -1  24        2.80        4.24      0.86 o 
   4   1 -23        0.24        0.42      0.37 o 
  -4  -1  23        0.24        0.25      0.61 o 
   4   1 -22        7.38        7.46      0.55 o 
  -4  -1  22        7.38        7.65      0.63 o 
   4   1 -21        0.35       -0.17      0.61 o 
  -4  -1  21        0.35        0.11      0.50 o 
   4   1 -20        2.04        2.32      0.49 o 
  -4  -1  20        2.04        2.48      0.51 o 
   4   1 -19        0.21        0.85      0.48 o 
  -4  -1  19        0.21        1.16      0.47 o 
   4   1 -18        2.39        2.74      0.42 o 
  -4  -1  18        2.39        2.41      0.46 o 
   4   1 -17        0.53        0.65      0.41 o 
  -4  -1  17        0.53        0.58      0.35 o 
   4   1 -16        2.04        1.73      0.37 o 
  -4  -1  16        2.04        2.19      0.40 o 
   4   1 -15        0.04        0.46      0.42 o 
  -4  -1  15        0.04       -0.22      0.23 o 
   4   1 -14        6.66        5.48      0.45 o 
  -4  -1  14        6.66        5.91      0.40 o 
   4   1 -13        4.42        3.50      0.37 o 
  -4  -1  13        4.42        3.85      0.29 o 
   4   1 -12        2.45        2.00      0.36 o 
  -4  -1  12        2.45        1.89      0.29 o 
   4   1 -11        0.33        0.32      0.39 o 
  -4  -1  11        0.33        0.35      0.31 o 
   4   1 -10       12.27       11.46      0.43 o 
  -4  -1  10       12.27       12.00      0.42 o 
   4   1  -9        1.69        1.21      0.35 o 
  -4  -1   9        1.69        1.13      0.33 o 
   4   1  -8        0.25        0.56      0.35 o 
  -4  -1   8        0.25       -0.16      0.16 o 
   4   1  -7        1.79        1.89      0.35 o 
  -4  -1   7        1.79        2.01      0.31 o 
   4   1  -6        0.23        0.53      0.33 o 
  -4  -1   6        0.23        0.46      0.50 o 
   4   1  -5        1.47        0.97      0.37 o 
  -4  -1   5        1.47        1.63      0.40 o 
   4   1  -4        1.90        1.52      0.41 o 
  -4  -1   4        1.90        1.03      0.43 o 
   4   1  -3        1.92        2.15      0.40 o 
  -4  -1   3        1.92        1.71      0.44 o 
   4   1  -2        0.48        0.07      0.38 o 
  -4  -1   2        0.48        0.05      0.57 o 
   4   1  -1        1.24        1.03      0.41 o 
  -4  -1   1        1.24        0.98      0.33 o 
   4   1   0        7.58        7.13      0.43 o 
  -4  -1   0        7.58        7.93      0.39 o 
   4   1   1        4.82        3.31      0.35 o 
  -4  -1  -1        4.82        3.11      0.38 o 
   4   1   2        0.95        1.67      0.32 o 
  -4  -1  -2        0.95        1.47      0.35 o 
   4   1   3        7.33        8.15      0.36 o 
  -4  -1  -3        7.33        8.28      0.39 o 
   4   1   4        3.09        3.23      0.29 o 
  -4  -1  -4        3.09        2.47      0.43 o 
   4   1   5        3.84        2.40      0.38 o 
  -4  -1  -5        3.84        2.59      0.29 o 
   4   1   6        0.22        0.05      0.27 o 
  -4  -1  -6        0.22        0.29      0.47 o 
   4   1   7        0.02        0.34      0.49 o 
  -4  -1  -7        0.02       -0.14      0.44 o 
   4   1   8        2.94        3.59      0.34 o 
  -4  -1  -8        2.94        3.25      0.26 o 
   4   1   9        1.66        1.60      0.27 o 
  -4  -1  -9        1.66        1.79      0.31 o 
   4   1  10        5.90        6.54      0.38 o 
  -4  -1 -10        5.90        5.86      0.35 o 
   4   1  11       16.70       19.55      0.54 o 
  -4  -1 -11       16.70       21.92      0.51 o 
   4   1  12       50.02       52.06      1.00 o 
  -4  -1 -12       50.02       52.16      0.82 o 
   4   1  13        2.13        2.03      0.31 o 
  -4  -1 -13        2.13        2.00      0.28 o 
   4   1  14        0.24        0.49      0.28 o 
  -4  -1 -14        0.24        0.05      0.62 o 
   4   1  15        8.58       10.21      0.68 o 
  -4  -1 -15        8.58        8.61      0.74 o 
   4   1  16        3.36        2.53      0.46 o 
  -4  -1 -16        3.36        2.01      1.04 o 
   4   1  17        0.18        0.41      1.60 o 
  -4  -1 -17        0.18       -0.70      1.05 o 
   4   1  18        1.02       -0.05      1.67 o 
  -4  -1 -18        1.02        1.30      1.59 o 
   4   1  19        0.98        3.05      1.79 o 
   4   1  20        1.35        1.41      1.89 o 
   4   1  21        0.40        2.48      1.79 o 
  -4  -1 -21        0.40        0.36      1.33 o 
   4   1  22        0.62       -0.18      1.09 o 
   4   2 -24        4.76        3.17      0.47 o 
  -4  -2  24        4.76        2.76      0.66 o 
   4   2 -23        2.02        1.70      0.48 o 
  -4  -2  23        2.02        1.97      0.65 o 
   4   2 -22        1.05        0.99      0.50 o 
  -4  -2  22        1.05        1.32      0.44 o 
   4   2 -21        4.83        5.31      0.47 o 
  -4  -2  21        4.83        3.90      0.40 o 
   4   2 -20        6.38        8.89      0.57 o 
  -4  -2  20        6.38        5.90      0.50 o 
   4   2 -19        0.08       -0.14      0.31 o 
  -4  -2  19        0.08        0.14      0.42 o 
   4   2 -18        3.18        4.17      0.60 o 
  -4  -2  18        3.18        2.32      0.60 o 
   4   2 -17        0.04        0.31      0.47 o 
  -4  -2  17        0.04       -0.04      0.49 o 
   4   2 -16        0.02        0.10      0.52 o 
  -4  -2  16        0.02       -0.07      0.38 o 
   4   2 -15        0.80        1.42      0.51 o 
  -4  -2  15        0.80        1.18      0.45 o 
   4   2 -14        1.38        1.32      0.45 o 
  -4  -2  14        1.38        0.65      0.41 o 
   4   2 -13        0.00       -0.05      0.46 o 
  -4  -2  13        0.00        0.20      0.18 o 
   4   2 -12       19.29       19.91      0.58 o 
  -4  -2  12       19.29       20.29      0.55 o 
   4   2 -11       12.65       13.20      0.42 o 
  -4  -2  11       12.65       12.51      0.42 o 
   4   2 -10       18.83       19.70      0.58 o 
  -4  -2  10       18.83       21.14      0.47 o 
   4   2  -9        1.10        0.93      0.41 o 
  -4  -2   9        1.10        1.88      0.28 o 
   4   2  -8        5.21        7.36      0.38 o 
  -4  -2   8        5.21        5.84      0.31 o 
   4   2  -7       18.03       18.79      0.46 o 
  -4  -2   7       18.03       19.17      0.37 o 
   4   2  -6       12.36       11.34      0.44 o 
  -4  -2   6       12.36       10.57      0.35 o 
   4   2  -5        0.19        0.11      0.36 o 
  -4  -2   5        0.19        0.38      0.21 o 
   4   2  -4        0.81        0.60      0.35 o 
  -4  -2   4        0.81        0.58      0.24 o 
   4   2  -3        5.55        5.08      0.36 o 
  -4  -2   3        5.55        4.55      0.27 o 
   4   2  -2        9.44        8.97      0.39 o 
  -4  -2   2        9.44       10.01      0.44 o 
   4   2  -1        0.64        0.51      0.32 o 
  -4  -2   1        0.64        0.28      0.50 o 
   4   2   0        0.81        0.79      0.31 o 
  -4  -2   0        0.81        0.41      0.26 o 
   4   2   1        8.39        7.42      0.35 o 
  -4  -2  -1        8.39        9.24      0.52 o 
   4   2   2        0.78        0.11      0.28 o 
  -4  -2  -2        0.78        0.00      0.18 o 
   4   2   3        3.00        3.16      0.31 o 
  -4  -2  -3        3.00        3.40      0.43 o 
   4   2   4        0.15        0.31      0.22 o 
  -4  -2  -4        0.15        0.31      0.28 o 
   4   2   5        1.83        1.46      0.35 o 
  -4  -2  -5        1.83        1.74      0.38 o 
   4   2   6        0.02        0.07      0.34 o 
  -4  -2  -6        0.02        0.46      0.44 o 
   4   2   7        0.42        0.58      0.33 o 
  -4  -2  -7        0.42        0.20      0.50 o 
   4   2   8        3.84        3.71      0.32 o 
  -4  -2  -8        3.84        3.28      0.34 o 
   4   2   9        4.89        4.69      0.35 o 
  -4  -2  -9        4.89        4.27      0.43 o 
   4   2  10       14.04       15.61      0.55 o 
  -4  -2 -10       14.04       15.06      0.51 o 
   4   2  11        6.68        7.37      0.46 o 
  -4  -2 -11        6.68        6.95      0.48 o 
   4   2  12        1.28        1.51      0.40 o 
  -4  -2 -12        1.28        1.17      0.42 o 
   4   2  13        1.52        2.50      0.42 o 
  -4  -2 -13        1.52        1.86      0.43 o 
   4   2  14       18.53       14.91      0.53 o 
  -4  -2 -14       18.53       15.16      0.52 o 
   4   2  15       16.47       15.00      0.55 o 
  -4  -2 -15       16.47       14.73      0.86 o 
   4   2  16        0.82       -0.18      0.35 o 
  -4  -2 -16        0.82       -0.20      1.14 o 
   4   2  17        0.00        0.51      0.48 o 
  -4  -2 -17        0.00        0.39      0.89 o 
  -4  -2 -18        0.09        0.11      0.92 o 
   4   2  19        0.52       -1.58      1.68 o 
  -4  -2 -19        0.52       -0.06      2.06 o 
  -4  -2 -20        0.00       -0.19      1.93 o 
   4   2  21        2.54        2.21      1.59 o 
   4   3 -22        0.00        0.19      0.58 o 
  -4  -3  22        0.00       -0.24      1.28 o 
   4   3 -21        0.86        1.08      0.52 o 
  -4  -3  21        0.86        0.66      1.14 o 
   4   3 -20        0.01       -0.08      0.41 o 
  -4  -3  20        0.01        0.36      0.62 o 
   4   3 -19        0.11        0.65      0.53 o 
  -4  -3  19        0.11        0.78      0.55 o 
   4   3 -18        0.04        0.49      0.56 o 
  -4  -3  18        0.04        0.55      0.85 o 
   4   3 -17        0.00       -0.30      0.40 o 
  -4  -3  17        0.00       -0.96      1.00 o 
   4   3 -16        1.52        1.45      0.50 o 
  -4  -3  16        1.52        0.74      0.54 o 
   4   3 -15        0.33        0.43      0.42 o 
  -4  -3  15        0.33        0.26      0.45 o 
   4   3 -14        1.56        1.63      0.46 o 
  -4  -3  14        1.56        1.86      0.53 o 
   4   3 -13        0.12        0.01      0.42 o 
  -4  -3  13        0.12       -0.48      0.48 o 
   4   3 -12        1.10        1.16      0.42 o 
  -4  -3  12        1.10        0.94      0.46 o 
   4   3 -11        1.57        1.64      0.42 o 
  -4  -3  11        1.57        1.67      0.50 o 
   4   3 -10        0.91        0.28      0.39 o 
  -4  -3  10        0.91        0.16      0.34 o 
   4   3  -9       13.70       14.15      0.51 o 
  -4  -3   9       13.70       14.62      0.49 o 
   4   3  -8       29.44       29.85      0.72 o 
  -4  -3   8       29.44       30.57      0.64 o 
   4   3  -7       21.12       19.34      0.55 o 
  -4  -3   7       21.12       20.98      0.56 o 
   4   3  -6        2.58        2.97      0.37 o 
  -4  -3   6        2.58        2.64      0.41 o 
   4   3  -5        0.79        0.67      0.28 o 
  -4  -3   5        0.79        0.58      0.40 o 
   4   3  -4       15.06       14.22      0.43 o 
  -4  -3   4       15.06       14.06      0.44 o 
   4   3  -3       22.81       21.19      0.51 o 
  -4  -3   3       22.81       21.09      0.47 o 
   4   3  -2       21.21       18.32      0.44 o 
  -4  -3   2       21.21       19.11      0.46 o 
   4   3  -1       34.28       31.37      0.58 o 
  -4  -3   1       34.28       32.51      0.54 o 
   4   3   0        0.03        0.07      0.42 o 
  -4  -3   0        0.03       -0.14      0.21 o 
   4   3   1        1.18        1.26      0.36 o 
  -4  -3  -1        1.18        1.03      0.28 o 
   4   3   2        3.07        1.80      0.44 o 
  -4  -3  -2        3.07        2.27      0.31 o 
   4   3   3       15.67       16.71      0.48 o 
  -4  -3  -3       15.67       18.48      0.45 o 
   4   3   4        7.86        8.77      0.40 o 
  -4  -3  -4        7.86        8.20      0.31 o 
   4   3   5        8.31        8.50      0.47 o 
  -4  -3  -5        8.31        7.16      0.41 o 
   4   3   6        0.09        0.09      0.66 o 
  -4  -3  -6        0.09       -0.67      0.72 o 
   4   3   7        1.18        1.09      0.37 o 
  -4  -3  -7        1.18        0.10      0.36 o 
   4   3   8        0.34        0.07      0.45 o 
  -4  -3  -8        0.34        0.38      0.38 o 
   4   3   9        0.00        0.01      0.38 o 
  -4  -3  -9        0.00        0.02      0.55 o 
   4   3  10        4.26        4.55      0.44 o 
  -4  -3 -10        4.26        4.12      0.46 o 
   4   3  11        0.20       -0.23      0.43 o 
  -4  -3 -11        0.20       -0.88      1.03 o 
   4   3  12        0.00        0.27      0.36 o 
  -4  -3 -12        0.00        0.36      0.81 o 
   4   3  13        0.31        0.37      0.38 o 
  -4  -3 -13        0.31        0.57      0.75 o 
   4   3  14        0.06        0.17      0.47 o 
  -4  -3 -14        0.06        0.65      1.07 o 
   4   3  15        0.12       -0.19      0.42 o 
  -4  -3 -15        0.12        0.16      0.52 o 
   4   3  16        0.02       -0.06      0.50 o 
  -4  -3 -16        0.02       -1.38      1.38 o 
   4   3  17        0.12       -0.05      0.48 o 
  -4  -3 -17        0.12       -0.01      1.22 o 
   4   3  18        0.12        1.09      0.74 o 
  -4  -3 -18        0.12        0.33      1.50 o 
   4   3  19        1.41        0.24      0.63 o 
  -4  -3 -19        1.41        1.17      1.06 o 
  -4  -3 -20        0.87        0.62      1.02 o 
   4   4 -19        3.49        4.30      0.50 o 
  -4  -4  19        3.49        3.18      0.69 o 
   4   4 -18        2.08        1.86      0.49 o 
  -4  -4  18        2.08        1.45      0.70 o 
   4   4 -17        0.35        0.11      0.47 o 
  -4  -4  17        0.35        0.87      0.68 o 
   4   4 -16        1.82        0.91      0.47 o 
  -4  -4  16        1.82        0.82      0.72 o 
   4   4 -15        0.45        0.10      0.44 o 
  -4  -4  15        0.45       -0.06      0.88 o 
   4   4 -14        0.06       -0.19      0.29 o 
  -4  -4  14        0.06       -0.03      0.54 o 
   4   4 -13        3.15        3.56      0.42 o 
  -4  -4  13        3.15        2.87      0.45 o 
   4   4 -12        3.79        3.31      0.39 o 
  -4  -4  12        3.79        3.91      0.57 o 
   4   4 -11        0.21        0.50      0.41 o 
  -4  -4  11        0.21        0.66      0.48 o 
   4   4 -10        0.22       -0.07      0.26 o 
  -4  -4  10        0.22        0.61      0.56 o 
   4   4  -9        0.04       -0.28      0.59 o 
  -4  -4   9        0.04       -0.44      0.44 o 
   4   4  -8        0.45        0.90      0.45 o 
  -4  -4   8        0.45        0.17      0.43 o 
   4   4  -7        0.07        0.61      0.45 o 
  -4  -4   7        0.07        0.05      0.35 o 
   4   4  -6        1.70        1.36      0.48 o 
  -4  -4   6        1.70        1.31      0.35 o 
   4   4  -5        6.36        4.15      0.35 o 
  -4  -4   5        6.36        4.25      0.39 o 
   4   4  -4        7.87        7.25      0.36 o 
  -4  -4   4        7.87        7.35      0.33 o 
   4   4  -3        0.86        0.25      0.42 o 
  -4  -4   3        0.86        1.59      0.42 o 
   4   4  -2        1.19        0.71      0.40 o 
  -4  -4   2        1.19        1.87      0.40 o 
   4   4  -1        3.82        3.08      0.40 o 
  -4  -4   1        3.82        3.71      0.36 o 
   4   4   0        1.14        1.24      0.34 o 
  -4  -4   0        1.14        1.11      0.40 o 
   4   4   1        1.48        1.19      0.37 o 
  -4  -4  -1        1.48        1.23      0.33 o 
   4   4   2        5.04        4.77      0.38 o 
  -4  -4  -2        5.04        4.49      0.34 o 
   4   4   3        4.37        3.76      0.46 o 
  -4  -4  -3        4.37        3.92      0.43 o 
   4   4   4        0.30       -0.40      0.42 o 
  -4  -4  -4        0.30        0.04      0.41 o 
   4   4   5        1.07        1.89      0.47 o 
  -4  -4  -5        1.07        1.56      0.47 o 
   4   4   6        2.38        1.72      0.47 o 
  -4  -4  -6        2.38        1.51      0.38 o 
   4   4   7        2.78        1.86      0.40 o 
  -4  -4  -7        2.78        1.36      0.43 o 
   4   4   8        0.68        1.43      0.50 o 
  -4  -4  -8        0.68        0.67      0.78 o 
   4   4   9        0.53        0.02      0.41 o 
  -4  -4  -9        0.53        0.85      1.68 o 
   4   4  10        0.06        0.39      0.76 o 
  -4  -4 -10        0.06       -0.55      1.42 o 
   4   4  11        0.05        0.13      0.45 o 
  -4  -4 -11        0.05        0.53      0.71 o 
   4   4  12        0.01       -0.29      0.52 o 
   4   4  13        0.61       -0.22      0.38 o 
   4   4  14        0.77        0.45      0.40 o 
  -4  -4 -14        0.77        0.16      0.67 o 
   4   4  15        1.19        0.59      0.64 o 
   4   4  16        2.06        2.58      0.77 o 
   4   4  17        2.31        1.38      0.81 o 
   4   5 -14        0.73        0.06      0.35 o 
  -4  -5  14        0.73        0.44      0.67 o 
   4   5 -13        0.30        0.16      0.64 o 
  -4  -5  13        0.30        0.50      0.69 o 
   4   5 -12        1.11        0.79      0.53 o 
  -4  -5  12        1.11        0.79      0.73 o 
   4   5 -11        0.23       -0.09      0.71 o 
  -4  -5  11        0.23       -0.05      0.76 o 
   4   5 -10        0.04        0.19      0.51 o 
  -4  -5  10        0.04       -0.31      0.79 o 
   4   5  -9        0.97        0.57      0.43 o 
  -4  -5   9        0.97        0.66      0.51 o 
   4   5  -8        0.30       -0.46      0.46 o 
  -4  -5   8        0.30       -0.30      1.63 o 
   4   5  -7        0.20        0.02      0.57 o 
  -4  -5   7        0.20        0.43      0.87 o 
   4   5  -6        1.55        0.94      0.65 o 
  -4  -5   6        1.55        0.98      0.47 o 
   4   5  -5        0.00       -0.04      0.51 o 
  -4  -5   5        0.00        0.35      0.75 o 
   4   5  -4        0.21        0.10      0.60 o 
  -4  -5   4        0.21        0.04      0.55 o 
   4   5  -3        0.06       -0.65      0.65 o 
  -4  -5   3        0.06       -0.38      0.83 o 
   4   5  -2        1.47        0.67      0.54 o 
  -4  -5   2        1.47        0.47      1.62 o 
   4   5  -1        0.15        0.11      0.30 o 
  -4  -5   1        0.15        0.96      0.35 o 
   4   5   0        2.33        2.13      0.35 o 
  -4  -5   0        2.33        2.73      0.68 o 
   4   5   1        0.12        1.64      0.68 o 
  -4  -5  -1        0.12        0.18      0.61 o 
   4   5   2        0.07        0.26      0.64 o 
  -4  -5  -2        0.07       -0.09      1.28 o 
   4   5   3        0.19        0.50      0.61 o 
  -4  -5  -3        0.19       -0.46      0.49 o 
   4   5   4        0.00        0.39      0.47 o 
  -4  -5  -4        0.00       -1.08      1.42 o 
   4   5   5        0.13       -0.27      0.77 o 
  -4  -5  -5        0.13        1.27      0.81 o 
   4   5   6        3.94        3.63      0.51 o 
  -4  -5  -6        3.94        3.53      0.56 o 
   4   5   7        0.27        0.18      0.46 o 
  -4  -5  -7        0.27        0.45      0.87 o 
   4   5   9        1.91        2.83      0.72 o 
  -4  -5  -9        1.91        2.78      0.87 o 
   4   5  10        1.14        1.22      0.78 o 
  -4  -5 -10        1.14        2.30      1.90 o 
   4   5  11        1.11        1.07      0.59 o 
  -4  -5 -11        1.11        0.63      0.75 o 
   4   5  12        0.02       -0.48      0.48 o 
  -4  -5 -12        0.02       -0.02      0.96 o 
   4   6  -1        1.59        0.08      0.68 o 
   5   0 -12        0.02        1.74      1.21 o 
   5   0 -10        0.68        0.31      1.05 o 
   5   0  -8        0.67        0.37      1.01 o 
   5   0  -4        0.61        0.55      1.03 o 
   5   0  -2        1.73        1.01      0.54 o 
   5   0   0        1.63        0.54      0.68 o 
   5   0   2        6.53        5.87      0.53 o 
   5   0   4        2.96        1.46      0.93 o 
   5   0  10       17.96       21.24      0.95 o 
   5   1 -12        8.02        6.40      0.60 o 
  -5  -1  12        8.02        7.73      0.61 o 
   5   1 -11        0.00        0.62      0.51 o 
  -5  -1  11        0.00        0.28      0.50 o 
   5   1 -10        0.25        0.34      0.45 o 
  -5  -1  10        0.25        0.57      0.52 o 
   5   1  -9        1.50        0.78      0.52 o 
  -5  -1   9        1.50        1.68      0.54 o 
   5   1  -8        5.63        5.63      0.53 o 
  -5  -1   8        5.63        5.59      0.65 o 
   5   1  -7        0.35        0.03      0.44 o 
  -5  -1   7        0.35        0.63      0.62 o 
   5   1  -6        0.02       -0.23      0.37 o 
  -5  -1   6        0.02       -0.28      1.11 o 
   5   1  -5        0.11        0.24      0.61 o 
  -5  -1   5        0.11       -0.45      1.19 o 
   5   1  -4        0.65        0.54      0.60 o 
  -5  -1   4        0.65        0.70      1.18 o 
   5   1  -3        0.11        1.00      1.12 o 
   5   1  -2        0.06       -0.04      0.54 o 
   5   1   0        1.14       -0.84      1.01 o 
   5   1   1        0.58        0.86      0.70 o 
   5   1   2        0.00        0.52      0.74 o 
  -5  -1  -3        0.45        0.15      1.19 o 
  -5  -1  -4        1.12        0.89      0.94 o 
   5   1   6        0.23        1.35      1.24 o 
   5   1   7        0.05       -0.01      0.48 o 
   5   1   8        0.84        1.87      0.65 o 
   5   1   9        0.80        0.32      0.74 o 
  -5  -1  -9        0.80       -0.19      0.87 o 
   5   1  10        1.68        1.57      0.73 o 
   5   2 -10        6.53        7.63      0.48 o 
  -5  -2  10        6.53        7.37      0.67 o 
   5   2  -9        6.56        6.61      0.44 o 
  -5  -2   9        6.56        8.28      0.59 o 
   5   2  -8        2.80        2.25      0.45 o 
  -5  -2   8        2.80        2.16      0.64 o 
   5   2  -7        0.07        0.23      0.45 o 
  -5  -2   7        0.07       -0.58      0.79 o 
   5   2  -6        1.85        1.78      0.38 o 
  -5  -2   6        1.85        1.97      0.80 o 
   5   2  -5        3.72        3.46      0.46 o 
  -5  -2   5        3.72        3.89      0.61 o 
   5   2  -4        1.14        1.49      0.68 o 
  -5  -2   4        1.14        0.78      1.42 o 
   5   2  -3        0.56        0.70      0.72 o 
   5   2  -2        0.00       -0.61      1.12 o 
   5   2  -1        0.49        0.00      1.04 o 
   5   2   0        0.00        0.42      0.67 o 
  -5  -2   0        0.00       -0.16      0.70 o 
  -5  -2  -1        0.29       -1.38      1.38 o 
  -5  -2  -2        0.73       -0.44      1.35 o 
   5   2   3        1.49        1.09      0.53 o 
   5   2   4        0.48        0.72      0.87 o 
   5   2   5        0.19        0.42      1.29 o 
  -5  -2  -5        0.19        2.01      0.53 o 
   5   2   6        0.25        2.52      1.31 o 
  -5  -2  -6        0.25       -0.68      0.74 o 
   5   2   7        0.82        0.28      0.51 o 
  -5  -2  -7        0.82        0.92      0.94 o 
   5   3  -2        0.26        1.35      1.28 o 
  -5  -3   2        0.26        0.76      1.17 o 
  -5  -3   1        1.60        1.01      0.75 o 
                                                 
